# Supplementary material for: Two Origins of Blastemal Progenitors Define Blastemal Regeneration of Zebrafish Lower Jaw
Source: PLoS One. 2012 Sep 21;7(9):e45380. doi: 10.1371/journal.pone.0045380 (PMC3448660; doi:10.1371/journal.pone.0045380)
Supplement: Table S1 — Gene expression profile of four time points-based RNA-sequencing. (XLS) [file pone.0045380.s005.xls]

## Sheet: Sheet1
Table S1
mRNA_Accesion_Name	Gene_Symbol	Full_product_Name	locus	0hpa Mean expression			2hpa Mean expression			2dpa Mean expression			5dpa Mean expression
				FPKM	FPKM_conf_lo	FPKM_conf_hi	FPKM	FPKM_conf_lo	FPKM_conf_hi	FPKM	FPKM_conf_lo	FPKM_conf_hi	FPKM	FPKM_conf_lo	FPKM_conf_hi
NM_001001398	fgf6a	fibroblast growth factor 6a	chr25:14342013-14348556	1.12345	0	2.24689	1.28595	0	2.77083	0.518812	0	1.25252	0.245751	0	0.737253
NM_001001399	ssr2	translocon-associated protein subunit beta	chr19:10686911-10694473	152.985	75.2211	230.748	416.695	192.314	641.076	491.975	0	1008.66	1145.79	0	2670.38
NM_001001400	actr8	actin-related protein 8	chr8:54544525-54561405	2.42996	0.972118	3.8878	4.70334	1.90496	7.50173	2.59078	1.11846	4.0631	6.75387	2.01459	11.4931
NM_001001401	immt	mitochondrial inner membrane protein	chr14:17440178-17469810	14.1574	8.18153	20.1333	22.1162	10.7254	33.5069	31.2528	14.4867	48.0189	61.1317	8.15171	114.112
NM_001001402	enc1	ectodermal-neural cortex (with BTB-like domain)	chr22:13043613-13057603	7.80263	4.3135	11.2918	36.5792	19.4688	53.6897	6.82456	3.12011	10.529	14.9533	4.35475	25.5518
NM_001001403	atp13a	probable cation-transporting ATPase 13A1	chr3:50255311-50307537	5.05726	2.77434	7.34019	7.43418	3.61109	11.2573	10.1872	5.63438	14.74	9.85912	3.68258	16.0357
NM_001001404	vdac1	voltage-dependent anion-selective channel	chr21:45762760-45781982	33.0048	18.0492	47.9603	46.6897	23.4814	69.8981	52.2145	22.9275	81.5015	161.853	9.0016	314.705
NM_001001405	irx5b	iroquois homeobox protein 5b	chr25:37716587-37719958	1.03348	0	2.29923	2.57395	0.0945046	5.05341	0	0	0	0	0	0
NM_001001406	crtap	cartilage-associated protein	chr19:41967185-41975774	10.5112	5.54217	15.4803	10.6854	5.18235	16.1884	45.2247	20.0009	70.4485	161.223	11.204	311.242
NM_001001407	mre11a	meiotic recombination 11 homolog A	chr15:3530333-3548350	0.999167	0	1.99833	1.79746	0.15375	3.44118	2.74334	1.05923	4.42745	1.61042	0.344155	2.87669
NM_001001409	actc1a	actin, alpha, cardiac muscle 1a	chr20:29191272-29197635	12.5832	6.6218	18.5447	3.19052	0.529442	5.8516	7.00141	3.50181	10.501	27.1169	10.5207	43.713
NM_001001501	dzip1	zinc finger protein Dzip1	chr6:7265431-8023018	1.66946	0.641342	2.69758	2.03234	0.600064	3.46462	2.541	1.02286	4.05915	2.79031	0.696484	4.88413
NM_001001589	uqcrc2b	cytochrome b-c1 complex subunit 2,	chr12:11100192-11117153	50.3542	27.9727	72.7357	128.385	64.1858	192.584	125.018	39.6363	210.399	232.173	0	480.036
NM_001001590	rpl3	60S ribosomal protein L3	chr3:27248828-27252952	1459.97	0	3786.1	3583.69	0	7661.07	2003.48	1832.16	2174.81	6190.41	0	17910.1
NM_001001591	slc39a6	zinc transporter ZIP6	chr2:41105888-41185026	3.52979	1.86589	5.1937	5.39146	2.81738	7.96554	5.64431	3.53266	7.75596	5.19429	2.55519	7.8334
NM_001001592	hnrnpu	heterogeneous nuclear ribonucleoprotein U	chr20:34956975-34968761	32.8424	17.572	48.1129	128.014	52.8487	203.179	79.6428	11.3849	147.901	105.907	0	219.672
NM_001001593	rpl23a	60S ribosomal protein L23a	chr21:28379321-28382062	2350.56	0	5170.66	5127.25	767.81	9486.7	3898.65	3355.18	4442.11	11879.2	0	32614
NM_001001594	capg	capping protein (actin filament), gelsolin-like	chr12:26515495-26544361	157.946	61.2763	254.616	334.083	139.839	528.326	410.367	0	1327.18	654.159	0	1527.09
NM_001001595	si:busm1-228j01.6	hypothetical protein LOC368846	Zv8_scaffold3000:61546-66193	0	0	0	0	0	0	0	0	0	0	0	0
NM_001001596	lck	lymphocyte-specific protein tyrosine kinase	chr17:23034759-23072440	1.50888	0.393297	2.62447	3.39843	1.1604	5.63646	1.60395	0.568173	2.63972	1.68514	0.348009	3.02228
NM_001001724	tomm22	mitochondrial import receptor subunit TOM22	chr12:18327121-18332332	26.2019	13.6375	38.7664	162.556	79.2272	245.886	103.445	40.617	166.273	135.859	19.7311	251.986
NM_001001725	ift88	intraflagellar transport protein 88 homolog	chr9:20719265-20737076	1.02889	0.245444	1.81233	3.55894	1.52804	5.58984	3.45125	1.64715	5.25536	4.09283	1.35437	6.83128
NM_001001727	rgmb	RGM domain family member B	chr5:48756553-48774922	2.86456	0.839011	4.89012	4.55214	1.4294	7.67489	2.08468	0.508245	3.66111	0.727469	0	1.64765
NM_001001729	rap2b	ras-related protein Rap-2b	chr18:48999342-49001878	14.2161	7.61017	20.8219	59.2171	32.7284	85.7057	36.4034	18.315	54.4918	51.9653	10.7611	93.1695
NM_001001730	cyp51	lanosterol 14-alpha demethylase	chr19:486979-505502	15.5576	8.22682	22.8884	53.0691	26.5756	79.5626	14.0455	6.65727	21.4337	24.6785	6.37942	42.9775
NM_001001811	sox3	transcription factor Sox-3	chr14:34000634-34002398	102.757	40.9149	164.599	66.522	34.3025	98.7416	37.5638	16.1216	59.006	121.505	11.0266	231.984
NM_001001812	fshr	follicle-stimulating hormone receptor	chr12:29005388-29036598	0.714415	0.0115863	1.41724	3.63884	1.47193	5.80575	0.558472	0	1.13231	0.80594	0	1.61188
NM_001001813	scnm1	sodium channel modifier 1	chr16:29119830-29124460	2.48764	0.832142	4.14314	7.63945	3.15096	12.1279	9.49949	3.9797	15.0193	12.1335	3.82408	20.443
NM_001001814	taz	tafazzin	chr23:3461576-4351323	5.31259	2.41813	8.20706	5.85178	2.2045	9.49906	17.7831	8.16306	27.403	27.8091	7.6925	47.9257
NM_001001815	igf2b	insulin-like growth factor 2b	chr25:25067460-25074964	17.4134	9.68809	25.1388	36.4469	19.0478	53.846	41.8723	17.8238	65.9208	97.0041	1.23988	192.768
NM_001001816	sgcd	delta-sarcoglycan	chr21:37756940-37958067	3.21391	1.48852	4.9393	3.99079	1.57832	6.40326	2.10595	0.794453	3.41745	10.718	3.96164	17.4744
NM_001001817	zgc:92326	galactoside-binding soluble lectin 9	chr15:31541090-31552180	6.22115	3.82773	8.61457	38.9338	21.0659	56.8017	37.5479	16.3097	58.7861	34.7807	8.71348	60.8479
NM_001001818	gnai2l	guanine nucleotide binding protein (G protein),	chr11:34973040-35093742	33.0745	18.4845	47.6644	96.3088	47.9904	144.627	84.2604	30.3751	138.146	139.012	0	282.67
NM_001001819	rps15	40S ribosomal protein S15	chr11:5617382-5622148	2681.84	0	6019.24	5144.88	935.119	9354.64	5255.8	4623.25	5888.34	12562.2	0	34367
NM_001001820	zic2b	zic family member 2b	chr1:23608405-23611204	0.600405	0	1.29369	3.86409	1.38473	6.34346	0.737775	0	1.47555	0.115112	0	0.345335
NM_001001822	ptenb	phosphatidylinositol-3,4,5-trisphosphate	chr12:16071540-16095032	9.07838	5.18089	12.9759	22.4703	11.8037	33.1369	18.3046	9.45005	27.1592	25.1969	9.05781	41.336
NM_001001823	zgc:77174	tudor domain-containing protein 3	chr11:41587807-41637154	3.35105	1.74345	4.95866	4.93266	2.3873	7.47803	6.06614	3.18101	8.95127	5.97879	2.12833	9.82926
NM_001001825	zgc:77123	biglycan	chr23:19512872-19550160	5.01071	2.6798	7.34162	14.9293	7.38597	22.4727	5.58057	2.39994	8.7612	31.1249	7.9633	54.2865
NM_001001826	zgc:85866	protein CYR61	chr23:43996713-44003091	34.5296	17.9432	51.1161	170.641	82.1359	259.147	26.8079	12.5343	41.0816	45.7375	10.425	81.05
NM_001001828	rnf114	RING finger protein 114	chr23:2578975-2586959	6.7236	3.34459	10.1026	3.58544	0.646254	6.52462	7.16128	3.59763	10.7249	5.95217	2.25139	9.65295
NM_001001829	th2	tyrosine hydroxylase 2	chr4:17193885-17204397	0.267678	0	0.803033	3.59932	1.1394	6.05924	1.90643	0.510827	3.30204	1.29808	0	2.59616
NM_001001830	rfng	beta-1,3-N-acetylglucosaminyltransferase radical	chr12:2531441-2554396	1.79014	0.835792	2.74449	6.44118	3.07738	9.80497	5.17588	2.35832	7.99344	8.94272	2.76425	15.1212
NM_001001831	pdyn	prodynorphin	chr23:38452096-38454009	0.655669	0	1.96701	4.60016	0.393487	8.80684	1.18844	0	2.86915	0.370387	0	1.11116
NM_001001832	ift57	intraflagellar transport protein 57 homolog	chr2:41287150-41297221	1.52786	0.128145	2.92757	3.67712	1.02252	6.33172	4.06873	1.36229	6.77517	5.97369	1.7534	10.194
NM_001001833	ift20	intraflagellar transport protein 20 homolog	chr15:23919824-23925155	16.6532	8.17548	25.1308	63.8534	38.7611	88.9457	31.1454	13.0931	49.1977	65.529	16.5348	114.523
NM_001001834	ift52	intraflagellar transport protein 52 homolog	chr11:1581706-2959710	3.6864	1.55934	5.81345	3.88036	1.24089	6.51983	3.87962	1.46152	6.29772	10.7451	3.02916	18.461
NM_001001835	cyp2v1	cytochrome P450, family 2, subfamily V,	chr20:25191440-25197797	1.02152	0.012724	2.03031	5.1001	1.91807	8.28212	7.53971	3.07985	11.9996	4.82565	1.0695	8.58181
NM_001001836	vipar	VPS33B-interacting protein	chr20:17422220-17455872	6.85667	3.30591	10.4074	7.58031	3.37282	11.7878	17.3184	7.82505	26.8118	41.1695	9.71669	72.6224
NM_001001837	zic6	zic family member 6	chr14:33295963-33299670	0.56157	0	1.21001	1.35578	0.11597	2.59559	0.637102	0	1.2742	1.32642	0.243403	2.40944
NM_001001838	top1mt	DNA topoisomerase I, mitochondrial	chr24:38669097-40199327	6.86134	2.19723	11.5255	7.1702	1.32214	13.0183	4.86811	1.49891	8.23731	2.06385	0	4.527
NM_001001839	rela	transcription factor p65	Zv8_scaffold2962:68686-95207	0	0	0	0	0	0	0	0	0	0	0	0
NM_001001840	nfkb2	nuclear factor NF-kappa-B p100 subunit	chr13:23340166-23358096	9.04658	6.01313	12.08	15.473	10.1887	20.7573	13.3753	8.90249	17.8481	15.086	8.51576	21.6562
NM_001001841	rel	v-rel reticuloendotheliosis viral oncogene	chr13:26551057-26575346	5.73227	3.11712	8.34743	25.7201	13.8151	37.6252	14.5695	7.19633	21.9427	18.3874	6.06239	30.7125
NM_001001842	crabp1b	cellular retinoic acid binding protein 1b	chr7:48963185-48985996	3.05934	0.392973	5.7257	11.6708	4.18256	19.1591	6.25757	2.25672	10.2584	24.3268	7.41213	41.2414
NM_001001843	tph1b	tryptophan hydroxylase 1b	chr7:33437239-33445757	1.88119	0.636226	3.12615	4.96166	2.10253	7.8208	2.11172	0.727053	3.49638	1.44054	0.108719	2.77237
NM_001001844	ctcf	transcriptional repressor CTCF	chr18:22644510-22651868	8.60302	5.26774	11.9383	6.94601	3.72281	10.1692	16.9657	8.76671	25.1647	8.17169	3.6898	12.6536
NM_001001845	gpr98	G-protein coupled receptor 98 precursor	chr5:49657913-49914086	0.734232	0.413536	1.05493	2.90943	1.63095	4.18791	0.621909	0.306624	0.937193	0.712328	0.312268	1.11239
NM_001001846	pura	purine-rich element binding protein A	chr21:30859043-31041649	5.08196	1.92662	8.23729	6.3952	1.85744	10.9329	3.86988	1.33199	6.40777	5.65611	1.56838	9.74385
NM_001001847	popdc1	blood vessel epicardial substance	chr16:6042298-6852927	1.62882	0.361582	2.89606	1.62389	0.08232	3.16546	0.762436	0	1.58222	2.59938	0.362956	4.83581
NM_001001848	popdc3	popeye domain-containing protein 3	chr16:6042298-6852927	0.901927	0.166533	1.63732	2.29111	0.690939	3.89129	0.597369	0.0314881	1.16325	0.869664	0	1.73949
NM_001001849	trpv6	transient receptor potential cation channel	chr16:11188738-11214272	1.24958	0.322434	2.17673	5.84588	2.69315	8.9986	1.52553	0.527347	2.52371	2.53148	0.605915	4.45705
NM_001001886	usp25	ubiquitin carboxyl-terminal hydrolase 25	chr10:36507268-36585495	7.54347	4.38868	10.6983	9.46294	5.08461	13.8413	6.30781	3.27825	9.33738	12.3724	4.53878	20.2061
NM_001001889	ctnnb2	catenin, beta 2	chr19:47410530-47435789	40.707	19.9726	61.4414	98.6722	45.7082	151.636	112.427	0	225.608	189.839	0	420.569
NM_001001893	zgc:113912	MHC class II integral membrane protein alpha	chr8:5721341-5723741	45.7881	23.6787	67.8974	50.194	24.0803	76.3076	9.57209	3.38059	15.7636	20.5413	5.41963	35.663
NM_001001940	copb2	coatomer subunit beta'	chr2:38440095-38457813	42.91	23.2293	62.5907	122.876	55.9546	189.797	85.4358	22.9552	147.916	164.409	0	347.835
NM_001001941	copa	coatomer subunit alpha	chr2:35221552-35250777	35.6947	19.1144	52.275	99.3838	44.565	154.203	79.8263	11.8701	147.782	149.725	0	323.8
NM_001001942	sparc	SPARC	chr14:27430373-27448289	622.614	0	1314.39	1119.89	216.615	2023.17	726.434	605.171	847.697	7506.96	0	31359.9
NM_001001943	wwp1	E3 ubiquitin-protein ligase SMURF1	chr3:37813376-37891692	2.69744	1.47815	3.91673	13.5035	6.81159	20.1953	5.59102	2.81494	8.3671	9.9587	3.3794	16.538
NM_001001944	xrn2	5'-3' exoribonuclease 2	chr20:47400430-47488495	7.24509	4.19751	10.2927	15.2173	7.79068	22.6439	15.8321	7.78966	23.8746	21.1944	5.76117	36.6276
NM_001001946	adh8a	alcohol dehydrogenase 8a	chr13:12810121-12816451	12.6889	6.45383	18.9239	25.4238	11.5463	39.3014	3.99902	1.48835	6.50969	49.033	12.739	85.327
NM_001001947	dfna5	deafness, autosomal dominant 5	chr16:19501086-19517159	0.928793	0.0980552	1.75953	2.28536	0.683487	3.88724	1.40552	0.487	2.32405	4.72729	1.33757	8.117
NM_001001948	zgc:77551	nucleoporin 54	chr21:18687-211339	6.14845	2.9793	9.3176	9.04531	3.86404	14.2266	17.1413	8.15024	26.1324	32.7805	9.93619	55.6248
NM_001001949	grna	granulin-a	chr3:27296030-27322961	25.6254	14.0119	37.2389	22.8671	12.2802	33.4541	47.9688	17.6122	78.3254	60.9892	7.22329	114.755
NM_001001950	zic3	zinc finger protein ZIC 3	chr14:33286161-33290307	0.784427	0.11073	1.45813	4.57831	2.09237	7.06425	0.582894	0.0501582	1.11563	1.03872	0.225015	1.85243
NM_001001951	ubxn7	UBX domain-containing protein 7	chr2:13215255-13241789	5.01961	2.48698	7.55224	8.91344	3.97016	13.8567	9.46636	4.58263	14.3501	17.0853	5.19196	28.9786
NM_001002013	copb1	coatomer subunit beta	chr7:27904441-27922137	35.6953	21.0565	50.3342	127.409	57.47	197.349	111.358	12.3735	210.342	183.461	0	398.532
NM_001002037	hdgfrp2	hepatoma-derived growth factor-related protein	chr22:23456831-23481439	3.01972	1.43187	4.60758	5.3646	2.17767	8.55152	6.66671	3.35239	9.98103	5.93819	2.25974	9.61664
NM_001002038	anxa6	annexin A6	chr14:50289121-50351615	2.69995	1.1432	4.2567	1.20309	0	2.48924	0.792239	1.11e-16	1.58448	8.77465	3.19478	14.3545
NM_001002040	cdkn1c	cyclin-dependent kinase inhibitor 1C	chr7:49306911-49308401	1.2216	0	2.63219	6.29411	1.87221	10.716	2.69751	0.722797	4.67223	5.66334	1.20065	10.126
NM_001002041	kri1l	protein KRI1 homolog	chr3:15640406-15659106	4.7389	2.85493	6.62287	16.6117	10.1031	23.1203	5.54154	3.28229	7.8008	5.33404	2.65586	8.01222
NM_001002042	mybbp1a	myb-binding protein 1A-like protein	chr5:6220815-6691529	3.63897	1.91671	5.36122	19.9461	10.1097	29.7824	15.4186	7.38199	23.4553	10.6251	3.20798	18.0423
NM_001002043	isl1l	islet1, like	chr10:8070717-8077882	0.688064	0	1.46553	3.30177	1.19382	5.40973	0.577262	0	1.24383	1.29548	0.136767	2.45419
NM_001002044	mafk	transcription factor MafK	chr3:40823882-40841576	1.03314	0	2.22611	14.4382	7.34516	21.5312	1.09026	0.025435	2.15508	0.691417	0	1.49746
NM_001002045	mafg1	transcription factor MafG	chr3:55488538-55493007	1.96107	0	4.73443	0	0	0	0.937572	0	2.81272	0.595354	0	2.27927
NM_001002046	bet1	BET1 homolog	chr19:39714775-39721024	8.41258	3.49218	13.333	26.5757	11.8218	41.3297	24.7482	11.2592	38.2371	34.0175	9.76385	58.2711
NM_001002047	sra1	steroid receptor RNA activator 1	chr21:44476674-44485817	14.7874	7.70987	21.8649	26.3879	12.1617	40.6142	23.8951	10.4048	37.3855	95.4674	21.7295	169.205
NM_001002048	akr1b1	aldose reductase	chr4:14710450-14716788	1.22629	0	2.64228	6.59458	2.07199	11.1172	1.87589	0.235672	3.5161	2.36617	0.454902	4.27744
NM_001002049	cryba2a	crystallin, beta A2a	chr6:15672699-15676129	0	0	0	2.63182	0	5.37867	0.576743	0	1.51856	1.58362	0	3.37366
NM_001002050	zgc:86607	protein CWC15 homolog	chr5:21605831-21612884	38.7995	21.2418	56.3572	116.613	58.1321	175.094	70.2323	31.3318	109.133	144.885	24.1303	265.64
NM_001002051	stx12	syntaxin-12	chr5:68435928-68453952	15.1811	8.07024	22.2919	74.1084	37.6822	110.535	43.6854	19.4067	67.9642	97.4213	14.4335	180.409
NM_001002052	mrpl23	39S ribosomal protein L23, mitochondrial	chr25:24805603-24844045	26.5217	13.984	39.0595	44.2235	20.9573	67.4897	61.0975	26.7154	95.4795	105.577	22.6417	188.512
NM_001002053	sfrs3a	splicing factor, arginine/serine-rich 3	chr6:44656791-44662244	19.6977	10.6171	28.7784	63.6968	30.9944	96.3993	35.7103	17.2027	54.2179	44.0252	13.2928	74.7576
NM_001002055	cops2	COP9 signalosome complex subunit 2	chr25:27801944-27817503	18.0245	10.5365	25.5125	24.3923	12.6341	36.1506	60.7901	25.4733	96.107	122.461	8.81531	236.107
NM_001002056	hprt1l	hypoxanthine phosphoribosyltransferase 1, like	chr25:38296212-38306912	2.02427	0.375833	3.67271	3.77143	1.02932	6.51354	3.27812	1.09669	5.45955	2.09494	0.105685	4.08419
NM_001002057	gnptg	N-acetylglucosamine-1-phosphotransferase subunit	chr24:35760659-35770081	7.29878	3.21837	11.3792	17.8261	7.94928	27.7029	13.2441	5.77038	20.7178	25.5505	7.34451	43.7565
NM_001002058	sae1	SUMO-activating enzyme subunit 1	chr15:23857609-23874084	5.63687	2.41963	8.85411	9.03037	3.64312	14.4176	25.801	11.8089	39.7931	45.9088	11.7247	80.0928
NM_001002059	lum	lumican	chr4:16164693-16167574	63.9106	36.7804	91.0408	74.7444	40.3046	109.184	191.894	10.5138	373.275	1396.82	0	3805.38
NM_001002060	eif2b1	eukaryotic translation initiation factor 2B,	chr5:71604481-71612287	7.95864	4.27418	11.6431	24.2804	14.1977	34.3631	15.452	8.76906	22.135	18.9329	8.93163	28.9342
NM_001002061	rac2	ras-related C3 botulinum toxin substrate 2	chr3:26892446-26924873	50.4681	26.3364	74.5999	119.678	61.5794	177.777	97.8561	42.3157	153.397	189.676	17.6337	361.719
NM_001002062	gygl	glycogenin, like	chr24:3213631-3299024	14.369	8.04423	20.6938	13.292	6.47793	20.1062	4.76039	1.95505	7.56573	10.6288	3.31862	17.939
NM_001002063	stxbp6	syntaxin-binding protein 6	chr17:47091236-47108404	4.90615	0	11.8445	7.6253	0	18.4091	3.13232	0	8.24738	6.33698	0	14.1511
NM_001002064	psmc3	26S protease regulatory subunit 6A	chr7:39087814-39092886	30.6163	17.6327	43.5998	68.9311	35.3498	102.512	100.955	39.9399	161.971	131.114	15.1735	247.054
NM_001002065	ppid	peptidyl-prolyl cis-trans isomerase D	chr14:48525630-48545123	11.083	5.86117	16.3048	21.2677	10.7567	31.7786	35.0794	15.4038	54.7549	58.004	12.1478	103.86
NM_001002066	zgc:86709	cardiac muscle alpha actin 1	chr20:8460080-9441439	4.29049	1.74549	6.8355	2.34389	0.194669	4.49311	8.20673	3.37161	13.0418	44.7864	11.9491	77.6238
NM_001002067	sf3b14	pre-mRNA branch site protein p14	chr20:35331506-35336251	56.6252	30.3562	82.8943	181.796	92.2108	271.381	150.061	62.652	237.471	206.522	37.4356	375.608
NM_001002068	cycsb	cytochrome c	chr6:11868383-11870061	184.386	102.277	266.495	1769.6	446.902	3092.29	1116.1	0	6359.09	973.298	0	2148.38
NM_001002069	rpl37	ribosomal protein L37	chr2:50616173-50621800	3252.71	424.535	6080.88	5825.14	2030.69	9619.58	5322.24	0	24889.6	13924.3	0	36355.1
NM_001002070	pa2g4a	proliferation-associated 2G4, a	chr6:8027255-8044015	17.8051	10.1125	25.4978	40.2273	19.8098	60.6448	67.6	29.7645	105.435	79.7498	18.8284	140.671
NM_001002071	sirt6	NAD-dependent deacetylase sirtuin-6	chr4:27015175-27052679	7.38625	3.22451	11.548	4.84004	1.32097	8.35912	12.5164	5.69563	19.3372	14.7275	4.3114	25.1436
NM_001002072	ube2l3a	ubiquitin-conjugating enzyme E2 L3	chr10:3208295-3213565	20.8993	10.8878	30.9108	32.8021	15.7066	49.8977	47.2439	23.3984	71.0893	62.6296	18.8173	106.442
NM_001002073	vamp3	vesicle-associated membrane protein 3	chr11:40280213-40305986	80.8949	46.8713	114.919	162.917	85.7174	240.117	159.289	56.5572	262.021	339.319	0	702.456
NM_001002074	zgc:86725	beta-actin-like protein 2	chr25:17338299-17354172	61.5264	34.8435	88.2094	10.3701	5.05966	15.6805	9.88787	4.1249	15.6508	78.8601	20.3645	137.356
NM_001002075	ccne2	G1/S-specific cyclin-E2	chr16:39443403-39453442	3.08436	1.35471	4.81402	3.03603	0.911849	5.16022	9.08995	4.05597	14.1239	13.4783	3.55625	23.4004
NM_001002076	fabp6	gastrotropin	chr21:34131658-34135957	1.25745	0	3.77234	0	0	0	1.20333	0	3.61	1.90287	0	5.01026
NM_001002077	lsm6	U6 snRNA-associated Sm-like protein LSm6	chr1:36620510-36629786	59.0585	29.2813	88.8356	87.5508	43.6209	131.481	229.54	93.8684	365.211	303.396	56.0509	550.74
NM_001002078	rpl39	ribosomal protein L39	chr14:34679439-34681725	2841.99	121.605	5562.37	6034.65	1428.94	10640.4	5825.35	4905.43	6745.27	13276.6	0	36643.6
NM_001002079	rps13	40S ribosomal protein S13	chr7:27122199-27124837	2592.64	0	5884.59	5429.67	718.67	10140.7	3848.85	3248.16	4449.53	9435.37	0	26881.3
NM_001002080	slc12a2	solute carrier family 12 member 2 isoform 1	chr10:10883215-10921732	4.71764	1.41538	8.0199	1.89191	0	3.98106	1.72572	0	3.52637	1.48961	0	3.38085
NM_001002081	snrpd3	small nuclear ribonucleoprotein Sm D3	chr8:31471733-31474344	32.8773	15.4995	50.2551	38.57	16.3597	60.7803	61.5873	27.582	95.5927	63.2299	17.3452	109.115
NM_001002082	ssr4	translocon-associated protein subunit delta	chr23:17988546-17991882	132.316	64.3339	200.298	393.674	183.246	604.101	428.174	36.7493	819.598	1029.51	0	2372.91
NM_001002083	zgc:86935	hypothetical protein LOC100000855	chr3:10987796-10997590	9.0143	3.9892	14.0394	7.50757	2.40815	12.607	10.3608	3.97142	16.7503	21.4645	6.17247	36.7564
NM_001002084	med6	mediator of RNA polymerase II transcription	chr13:36432522-36439159	18.8201	9.28592	28.3543	40.2284	18.8597	61.597	33.0128	14.3575	51.6681	78.4751	15.4789	141.471
NM_001002085	tnnc1b	troponin C type 1b (slow)	chr23:19608997-19611413	72.938	41.4609	104.415	15.7823	6.7905	24.7741	37.4905	15.566	59.415	225.287	42.2897	408.284
NM_001002086	nudt5	ADP-sugar pyrophosphatase	chr4:7048472-7054094	7.69648	3.71855	11.6744	22.8105	10.6633	34.9577	25.7427	11.3018	40.1837	36.6423	9.75024	63.5344
NM_001002087	rnf14	ring finger protein 14	chr21:43514253-43536854	11.2294	6.12536	16.3335	28.0769	13.1667	42.987	13.3469	6.47582	20.2179	29.9378	7.81558	52.06
NM_001002088	tmem8c	transmembrane protein 8C	chr5:67659552-67679987	0.221207	0	0.66362	2.15091	0.456599	3.84522	0.391988	0	0.932982	0.404216	0	1.00323
NM_001002089	tsg101	tumor susceptibility gene 101 protein	chr25:27428244-27439621	7.52925	3.68865	11.3698	24.0946	11.8836	36.3056	18.8884	9.23813	28.5386	38.4305	11.3689	65.4922
NM_001002090	cbx1b	chromobox protein homolog 1	chr12:24320691-24331887	3.89805	1.5312	6.2649	7.04589	2.81854	11.2732	7.77514	3.07004	12.4802	21.2528	5.93932	36.5662
NM_001002091	psmc1b	proteasome (prosome, macropain) 26S subunit,	chr20:15477486-15496500	20.4564	10.9364	29.9763	49.5199	24.3391	74.7008	71.5842	30.4463	112.722	91.288	16.5617	166.014
NM_001002092	cyp2aa4	cytochrome P450, family 2, subfamily AA,	chr23:39014662-39050895	1.1909	0.119738	2.26206	4.42554	1.53682	7.31425	2.245	0.777556	3.71245	0.920332	0	1.93445
NM_001002093	tubd1	tubulin delta chain	chr15:16128483-16136030	2.11938	0.623362	3.61539	7.04726	2.78219	11.3123	3.46631	1.37505	5.55757	7.17372	2.20746	12.14
NM_001002094	msrb3	methionine-R-sulfoxide reductase B3,	chr4:12497390-12519070	5.91922	2.71935	9.11909	31.1026	15.1491	47.0562	12.6294	5.46225	19.7965	30.3096	8.20254	52.4167
NM_001002095	zgc:86905	mitogen-activated protein kinase 11	chr4:5901065-5916544	1.70957	0.520325	2.89881	9.69925	4.47284	14.9257	4.72619	2.08944	7.36293	7.41823	2.52484	12.3116
NM_001002096	yipf6	protein YIPF6	chr5:34171336-34181510	27.632	15.3569	39.9071	106.93	53.5586	160.302	82.7453	31.9475	133.543	181.447	4.7742	358.119
NM_001002097	zgc:86903	probable protein BRICK1	chr11:36061691-36065901	67.1955	36.5006	97.8905	139.993	71.2576	208.727	218.184	70.5202	365.848	277.373	16.1811	538.565
NM_001002098	tmem19	transmembrane protein 19	chr4:67140982-67164173	15.9043	8.29001	23.5185	18.9279	9.4199	28.436	26.9507	12.3061	41.5953	73.0442	14.0682	132.02
NM_001002099	slc25a11	mitochondrial 2-oxoglutarate/malate carrier	chr5:69908510-69924695	16.4407	9.16999	23.7114	20.3709	10.3361	30.4057	49.5009	21.8951	77.1067	91.4003	14.7075	168.093
NM_001002100	zgc:86896	actin-related protein 2/3 complex subunit 1A	chr3:33507260-33515608	40.0186	27.883	52.1542	47.4314	31.2671	63.5957	44.967	30.0114	59.9226	86.027	43.9594	128.095
NM_001002101	tnni1al	troponin I, skeletal, slow like	chr25:20974530-20980977	3.11542	0.406354	5.82449	6.01004	1.35758	10.6625	3.71044	0.850338	6.57055	6.89841	1.76617	12.0306
NM_001002102	pnp4a	purine nucleoside phosphorylase 4a	chr11:24054181-24061753	0.624844	0	1.41522	6.35116	2.86462	9.8377	1.4223	0.31488	2.52972	1.48355	0.156622	2.81048
NM_001002103	atg4c	cysteine protease ATG4C	chr6:34118307-34131149	3.43891	1.41356	5.46427	6.24329	2.3474	10.1392	6.74963	3.08393	10.4153	8.54976	3.141	13.9585
NM_001002104	lysmd3	lysM and putative peptidoglycan-binding	chr5:49647019-49654928	12.4607	6.85291	18.0686	56.34	28.0453	84.6348	21.121	9.58354	32.6585	40.5467	11.1268	69.9666
NM_001002105	cdkrap3	CDK5 regulatory subunit-associated protein 3	chr12:24276058-24285373	7.75148	3.69364	11.8093	24.3109	11.2863	37.3356	17.8583	8.30894	27.4077	40.8936	10.9299	70.8573
NM_001002106	rpl5b	ribosomal protein L5	chr6:30947009-30957787	922.38	0	1866.81	2151.11	318.433	3983.78	1314.45	1100.5	1528.41	3519.02	0	10533.7
NM_001002107	nudt15	probable 7,8-dihydro-8-oxoguanine triphosphatase	chr6:10980314-10987008	1.61639	0.114471	3.11831	6.66911	2.3605	10.9777	4.49049	1.506	7.47499	6.68569	1.49971	11.8717
NM_001002108	ino80c	INO80 complex subunit C-like	chr16:25496437-25501405	13.4193	6.37022	20.4684	19.8651	8.76661	30.9636	17.5106	7.78887	27.2324	47.867	14.1218	81.6122
NM_001002109	zgc:85944	hypothetical protein LOC415199	chr4:71525633-71556447	3.52052	1.70415	5.33689	4.47998	1.93587	7.02408	8.3317	3.85775	12.8057	16.1061	4.1751	28.0371
NM_001002110	zgc:86839	cyclin-dependent kinases regulatory subunit 2	Zv8_NA9721:21762-25422	0	0	0	0	0	0	0	0	0	0	0	0
NM_001002111	zgc:86834	male-enhanced antigen 1	chr13:4292405-4391425	6.17718	3.0748	9.27955	11.4685	5.25557	17.6815	14.6338	7.40434	21.8632	21.6927	7.21013	36.1753
NM_001002112	psmd4a	26S proteasome non-ATPase regulatory subunit 4	chr19:10732414-10737520	6.09829	0	13.2666	32.9915	10.0839	55.8992	40.1009	18.7008	61.5011	29.2485	7.33704	51.16
NM_001002113	tmx2b	thioredoxin-related transmembrane protein 2-B	chr1:42171986-42183729	2.84889	1.20335	4.49443	6.06853	2.4752	9.66187	4.88621	2.21071	7.5617	5.61215	1.86566	9.35865
NM_001002114	arpc3	actin-related protein 2/3 complex subunit 3	chr21:17713020-17718483	244.047	98.3721	389.723	541.813	247.896	835.73	755.39	0	1826.86	1258.75	0	2886.99
NM_001002115	eaf1	ELL-associated factor 1	chr16:5770979-5781774	13.1317	6.68952	19.5739	20.0327	10.0672	29.9981	20.3448	9.35068	31.3389	58.0343	15.4204	100.648
NM_001002116	luc7l	LUC7-like	chr24:38247130-38266669	33.4927	18.4205	48.5649	92.4871	46.9025	138.072	47.9744	21.3321	74.6168	118.218	12.4528	223.983
NM_001002117	rbks	ribokinase	chr17:37869397-37951363	1.72128	0.103459	3.3391	5.72564	1.78624	9.66504	4.7826	1.64305	7.92215	8.51778	2.38065	14.6549
NM_001002118	zgc:86811	hypothetical protein LOC415208	chr5:24171388-24175094	22.5059	11.4592	33.5526	149.375	75.8021	222.948	67.8087	28.6146	107.003	84.3466	20.5118	148.182
NM_001002119	tpm2	tropomyosin beta chain	chr10:6215559-6260707	64.4988	36.2453	92.7522	13.0349	6.40759	19.6622	12.003	5.56451	18.4415	124.326	26.5619	222.089
NM_001002120	efcab7	EF-hand calcium-binding domain-containing	chr6:33845434-33862154	1.64894	0.543421	2.75446	3.7184	1.32064	6.11617	2.9044	1.05172	4.75709	5.75047	1.67833	9.82261
NM_001002121	puf60b	poly(U)-binding-splicing factor PUF60-B	chr7:43962443-43973904	30.382	16.3723	44.3917	53.483	26.8441	80.122	55.6445	23.4353	87.8538	130.963	5.48274	256.443
NM_001002122	ttc4	tetratricopeptide repeat protein 4 isoform 1	chr6:32493197-32499840	7.93673	4.15341	11.7201	29.0141	14.2501	43.778	13.7203	6.17552	21.2651	19.0716	5.83378	32.3093
NM_001002123	ralbb	v-ral simian leukemia viral oncogene homolog Bb	chr11:42670383-42673138	9.40289	4.03308	14.7727	16.3725	5.94334	26.8018	18.068	8.83924	27.2967	14.7749	5.61881	23.931
NM_001002124	psmc3ip	homologous-pairing protein 2 homolog	chr3:34231776-34254629	3.13937	0.524575	5.75416	3.85374	0.287914	7.41956	7.73569	2.99549	12.4759	13.7934	3.9077	23.6792
NM_001002125	fgfr1op	FGFR1 oncogene partner	chr20:30293125-30324296	4.07988	1.64419	6.51557	16.5395	7.82409	25.255	14.8508	6.89304	22.8086	20.0702	6.12519	34.0153
NM_001002126	zgc:86776	guanylate kinase	chr2:3798044-3847176	15.5744	8.55398	22.5948	40.6707	19.4474	61.894	28.1986	12.9371	43.4602	69.8611	15.6131	124.109
NM_001002127	gtf2f2a	general transcription factor IIF, polypeptide 2a	chr1:35100211-35111774	5.3659	2.17584	8.55596	9.92453	3.97437	15.8747	33.1036	14.386	51.8212	4.56499	0.775735	8.35424
NM_001002128	fntb	protein farnesyltransferase subunit beta	chr20:28518110-28541882	10.5226	5.04742	15.9978	12.5936	6.03957	19.1475	13.7684	6.04328	21.4936	38.6268	10.6852	66.5684
NM_001002129	zgc:86773	ras-related protein-like	chr10:22401597-22408671	4.40883	1.97282	6.84484	8.51311	4.01596	13.0103	9.93101	4.35072	15.5113	16.1152	4.72872	27.5016
NM_001002130	mpdu1b	mannose-P-dolichol utilization defect 1 protein	chr7:26522916-26529551	18.1126	9.94248	26.2827	15.5535	7.60869	23.4982	52.897	21.71	84.0841	91.0524	10.9435	171.161
NM_001002131	psmd8	26S proteasome non-ATPase regulatory subunit 8	chr18:44067873-44075924	38.2091	22.2653	54.1529	79.3858	41.7071	117.064	188.569	44.8654	332.272	202.646	6.69072	398.6
NM_001002132	zgc:86759	lipid phosphate phosphatase-related protein type	chr10:4665490-4857660	0.975784	0	2.35152	2.89036	0	5.8117	1.64134	0.0251808	3.25751	1.08606	0	2.53687
NM_001002133	zgc:86757	hypothetical protein LOC415223	chr6:16966922-16968432	2.11963	0.505644	3.73362	3.48557	0.96925	6.00188	2.01899	0.566823	3.47117	21.8545	6.50301	37.2059
NM_001002134	tmed4	transmembrane emp24 domain-containing protein 4	chr23:33521768-33530788	7.7311	4.08233	11.3799	52.565	26.545	78.585	14.2034	6.41927	21.9875	20.6644	6.14153	35.1872
NM_001002135	dram2	DNA damage-regulated autophagy modulator protein	chr22:1193940-1222732	7.40122	3.52833	11.2741	10.728	5.16284	16.2931	29.0282	13.1405	44.9158	51.7634	11.512	92.0149
NM_001002137	ptges3b	prostaglandin E synthase 3	chr23:4507666-4516916	46.9024	24.5127	69.2922	225.733	112.281	339.184	282.304	72.6692	491.939	329.087	16.2611	641.913
NM_001002138	crygm2d6	crystallin, gamma M2d6	chr9:21422094-21693173	0.000804546	0.000359546	0.00124955	3.12014	0	7.06136	0.168389	0.0870056	0.249772	0.135472	0	5.14455
NM_001002139	rpl11	60S ribosomal protein L11	chr19:43138474-43144435	1622.22	0	3302.23	3447.14	527.035	6367.24	2278.08	0	1400000	7421.24	0	22670.2
NM_001002140	gtpbpl	mitochondrial GTPase 1 isoform 1	chr13:22296628-22310280	1.24198	0	2.54553	6.68341	2.52473	10.8421	4.93075	1.88695	7.97455	5.94025	1.5444	10.3361
NM_001002141	zgc:86738	hypothetical protein LOC415231	chr12:45941333-45946656	0.739112	0	1.78437	1.11514	0	2.69219	0.790561	0	1.79055	2.15461	0.227468	4.08175
NM_001002142	zgc:86723	hypothetical protein LOC415232	chr9:21422094-21693173	0.0413137	0.0184628	0.0641646	1.33841	0.886033	1.79079	0.0312835	0.016164	0.046403	0.0582639	0	5.74094
NM_001002143	dhrs11b	dehydrogenase/reductase (SDR family) member 11b	chr15:14088159-14092712	3.19863	1.16739	5.22988	6.53089	2.42966	10.6321	3.52734	1.32178	5.7329	12.0874	3.1411	21.0337
NM_001002144	med22	mediator of RNA polymerase II transcription	chr5:31614621-31618664	3.34589	1.13498	5.55681	4.8941	1.59136	8.19683	10.7472	5.22403	16.2704	10.1223	3.59352	16.6511
NM_001002145	cab39	calcium-binding protein 39	chr15:40344525-40369995	1.57111	0.305169	2.83705	3.45625	0.936062	5.97643	4.16344	2.04084	6.28603	2.92225	0.934856	4.90964
NM_001002146	zgc:86715	peptidyl-prolyl cis-trans isomerase-like 3	chr5:66361156-67206332	4.94001	0.64948	9.23055	20.808	7.90415	33.7118	54.9847	25.3614	84.6081	57.0681	16.9574	97.1787
NM_001002147	ddt	D-dopachrome decarboxylase	chr21:16122372-16125021	74.0492	42.4697	105.629	83.1321	44.1913	122.073	157.856	58.4866	257.226	344.395	0	694.951
NM_001002148	rpp40l	ribonuclease P protein subunit p40	chr2:21457517-21464592	3.56066	1.22521	5.89611	12.3619	5.14239	19.5813	9.70686	3.93044	15.4833	10.2848	3.36503	17.2045
NM_001002149	pigk	GPI-anchor transamidase	chr2:8371932-8448545	3.91164	1.58632	6.23696	3.48326	0.912576	6.05393	7.00295	3.53494	10.471	4.15482	1.36915	6.94049
NM_001002150	cav2	caveolin-2	chr25:19090596-19095786	21.6351	11.5945	31.6758	16.0717	7.46277	24.6807	12.4578	5.44297	19.4727	41.089	10.3049	71.8732
NM_001002151	calua	calumenin-A precursor	chr4:13173446-13181132	21.5178	12.4988	30.5368	66.356	34.7668	97.9453	85.5544	32.7669	138.342	253.737	0	536.834
NM_001002152	rap1a	ras-related protein Rap-1A	chr8:29035313-29042016	17.239	9.03287	25.4451	52.0047	25.4991	78.5104	45.1395	20.2612	70.0179	81.8358	14.0958	149.576
NM_001002153	zgc:86674	NADH dehydrogenase (ubiquinone) 1 alpha	chr14:34761668-34763106	36.0959	20.4426	51.7493	15.3059	6.8504	23.7614	53.8512	23.7536	83.9488	78.3299	17.8721	138.788
NM_001002154	ap3m2	AP-3 complex subunit mu-2	chr5:14428829-14444167	5.10658	2.6543	7.55887	10.4993	5.09459	15.9039	11.1721	5.70853	16.6356	11.6204	3.59888	19.6419
NM_001002155	rpl21	ribosomal protein L21	chr24:21181081-21184902	2337.71	0	5150.6	5293.3	416.025	10170.6	3548.14	3048.35	4047.93	9030.96	0	26161.4
NM_001002156	dcun1d2	DCN1, defective in cullin neddylation 1, domain	chr1:81631-88367	10.2703	5.50966	15.0309	17.3817	8.92668	25.8366	19.2766	8.84121	29.7121	41.6284	11.1077	72.1492
NM_001002157	idh3b	isocitrate dehydrogenase [NAD] subunit beta,	chr21:16142956-16156472	23.2521	12.9764	33.5279	43.2251	21.5452	64.9051	32.1653	15.48	48.8506	63.6281	14.846	112.41
NM_001002158	rcn3	reticulocalbin-3	chr3:29793538-29797645	8.96373	4.66408	13.2634	11.6374	5.5622	17.7127	73.3681	32.0417	114.695	247.767	0	502.251
NM_001002159	trnt1	tRNA-nucleotidyltransferase 1, mitochondrial	chr6:45953252-45961135	5.86533	3.37268	8.35797	7.73746	4.14828	11.3266	8.92131	5.35384	12.4888	14.2912	6.66238	21.9199
NM_001002160	rpf1	ribosome production factor 1	chr11:13908025-13928749	14.8505	9.64462	20.0565	84.9091	54.12	115.698	53.1792	32.7882	73.5703	71.9913	35.1958	108.787
NM_001002161	ints12	integrator complex subunit 12	chr1:28883999-28889412	4.49716	2.13647	6.85786	11.5978	5.76983	17.4258	7.45156	3.56624	11.3369	7.44982	2.72274	12.1769
NM_001002162	eaf2	ELL-associated factor 2	chr9:22356997-22361731	6.31623	3.13638	9.49607	26.1716	12.872	39.4712	14.5389	6.84889	22.2289	29.7378	8.0892	51.3865
NM_001002163	zgc:86599	hypothetical protein LOC415253	chr10:40320644-40324398	318.781	142.725	494.836	503.982	247.489	760.476	680.612	94.5853	1266.64	1551.9	0	3477.42
NM_001002164	zgc:86598	casein kinase II alpha 1 subunit	chr19:3235940-3262306	13.4123	7.01399	19.8106	46.9045	23.2366	70.5724	29.7296	14.5461	44.9131	69.6799	15.7849	123.575
NM_001002165	zgc:63914	WAS/WASL-interacting protein family member 2	chr19:5225076-5242191	1.8787	0.805098	2.95231	3.5965	1.43159	5.76142	3.71677	1.67506	5.75849	11.3537	3.07686	19.6305
NM_001002166	kdm5bb	lysine-specific demethylase 5B-B	chr8:29074303-29124355	9.90404	5.74939	14.0587	12.7615	6.63642	18.8867	10.2413	5.18501	15.2976	20.6436	5.55289	35.7342
NM_001002167	zgc:91968	melanoregulin	chr19:4615698-4624097	1.74202	0.252397	3.23163	3.47892	0.900759	6.05708	0.674025	0	1.45232	4.5248	0.977223	8.07237
NM_001002168	rbck1	ranBP-type and C3HC4-type zinc finger-containing	chr22:10234598-10247534	10.1675	5.7529	14.5822	21.8463	11.0468	32.6459	22.3524	10.2042	34.5007	36.5414	8.62056	64.4622
NM_001002169	zgc:91957	spermidine/spermine N1-acetyltransferase	chr5:2956581-2958528	35.5664	16.7327	54.4002	4326.68	856.333	7797.02	233.355	103.071	363.64	269.423	62.6679	476.177
NM_001002170	mapre3b	microtubule-associated protein, RP/EB family,	chr4:945709-958409	4.18305	1.99625	6.36985	20.2612	11.2254	29.2971	4.98485	2.49529	7.47441	10.0172	3.11004	16.9243
NM_001002171	zgc:91942	histone deacetylase 11	chr11:27010223-27070817	3.63367	1.32663	5.94071	5.64508	2.08665	9.20351	1.75302	0.321685	3.18435	2.73182	0.639057	4.82459
NM_001002172	elavl2	ELAV-like protein 2	chr22:41291165-41312613	0.526275	0	1.27054	1.77381	0.0809422	3.46668	0.453667	0	1.09525	0.629662	0	1.52014
NM_001002173	nr4a1	nuclear receptor subfamily 4 group A member 1	chr23:31699399-31705910	15.5475	7.72353	23.3714	41.5876	23.8333	59.3419	5.02269	2.22868	7.81669	3.90626	1.13348	6.67903
NM_001002174	mrrf	ribosome-recycling factor, mitochondrial	chr10:8695037-8736281	1.62483	0.136279	3.11338	4.6439	1.31801	7.96979	11.5061	5.03585	17.9764	19.2623	5.35972	33.1649
NM_001002175	zgc:92432	beta-1-syntrophin	chr16:14200695-14298757	3.88758	1.92486	5.8503	7.15561	3.18539	11.1258	7.23647	3.61432	10.8586	10.451	3.50366	17.3983
NM_001002176	tha1	threonine aldolase 1	chr12:33269706-33288069	1.78923	0.26337	3.31509	3.70439	0.999085	6.40969	4.4264	2.24699	6.60581	7.20574	3.18377	11.2277
NM_001002177	impdh1a	inosine 5'-phosphate dehydrogenase 1a	chr18:8625555-8655774	7.64151	4.22074	11.0623	15.0723	7.4779	22.6666	8.86517	3.95291	13.7774	13.7146	4.24387	23.1853
NM_001002178	zgc:91909	ras-related protein rab-7-like	chr8:51940248-51952378	12.5545	6.62376	18.4853	77.1491	39.0647	115.234	31.9663	17.1923	46.7403	39.6493	14.5326	64.7659
NM_001002179	zgc:91908	cell cycle control protein 50B	chr17:25769211-25776803	20.0538	11.1124	28.9953	63.5987	32.9009	94.2964	34.8615	15.6766	54.0464	72.0679	8.47778	135.658
NM_001002180	mgat4b	alpha-1,3-mannosyl-glycoprotein	chr14:15171941-15306244	1.82671	0.804187	2.84924	5.60094	2.74751	8.45438	1.60923	0.605057	2.6134	5.64637	1.77561	9.51712
NM_001002181	mthfd2	bifunctional methylenetetrahydrofolate	chr5:71412144-71519310	14.5007	7.88704	21.1143	50.3432	25.7978	74.8887	18.4015	9.50448	27.2986	17.3488	6.17164	28.526
NM_001002182	zgc:91890	riboflavin transporter 2-B	chr16:4248254-4255972	6.33606	3.29576	9.37635	52.5119	26.6513	78.3725	10.8856	5.53618	16.2351	19.4969	5.99526	32.9986
NM_001002183	cdc42ep4a	CDC42 effector protein (Rho GTPase binding) 4a	chr3:46433092-46436449	2.15494	0.712441	3.59744	4.98822	1.92614	8.0503	0.927723	0.0798308	1.77562	3.80959	0.930629	6.68855
NM_001002184	litaf	lipopolysaccharide-induced tumor necrosis	chr3:39929935-39934952	29.801	16.2967	43.3053	111.044	55.3085	166.779	50.7262	22.0927	79.3598	102.595	10.4323	194.757
NM_001002185	smpx	small muscular protein	chr24:25071131-25097691	5.72204	3.10143	8.34264	6.87958	3.27633	10.4828	2.13915	0.752413	3.52589	3.43693	1.0901	5.78376
NM_001002186	zgc:91880	tetraspanin-9	chr4:9346706-9372282	4.95595	2.56465	7.34725	6.02779	2.7262	9.32939	5.04094	2.3818	7.70008	10.1296	3.77936	16.4797
NM_001002187	cyp2x8	cytochrome P450, family 2, subfamily X,	chr25:13889785-13896440	0.347943	0	1.04383	2.52003	0.180657	4.8594	1.18912	0	2.41725	1.26573	0	2.72726
NM_001002188	zgc:91874	ankyrin repeat and SAM domain-containing protein	chr3:58894528-58904457	0.593783	0.00962987	1.17794	1.35839	0.27209	2.44469	0.310993	0	0.70437	0.847659	0.0894897	1.60583
NM_001002189	bambib	BMP and activin membrane-bound inhibitor homolog	chr2:2992081-2998914	18.6524	10.1665	27.1383	6.73223	2.67916	10.7853	11.1373	5.1086	17.166	39.8234	12.3206	67.3261
NM_001002190	zgc:91870	response gene to complement 32 protein	chr9:16137298-16148383	24.7881	12.7742	36.8021	130.509	65.8182	195.201	61.7719	28.1524	95.3914	39.0021	12.068	65.9363
NM_001002191	mobkl2c	mps one binder kinase activator-like 2C	chr11:12187308-12195025	3.66284	1.26297	6.06272	28.6962	13.9079	43.4844	13.89	5.99609	21.7839	33.2639	9.45464	57.0731
NM_001002192	cmah	cytidine monophosphate-N-acetylneuraminic acid	chr4:2687063-2706626	1.33218	0.287132	2.37723	4.02667	1.79308	6.26027	3.86432	2.03525	5.6934	1.97637	0.620593	3.33216
NM_001002193	zgc:91860	hypothetical protein LOC431740	chr18:17766439-17799581	3.05379	1.40384	4.70375	10.2937	4.93917	15.6482	4.03865	1.71918	6.35812	12.0197	3.4993	20.5401
NM_001002194	tsga14	centrosomal protein of 41 kDa	chr25:18954671-18963650	1.13904	0	2.45429	2.83689	0.271551	5.40222	1.479	0.156142	2.80186	0.337268	0	1.0118
NM_001002195	rassf2l	Ras association (RalGDS/AF-6) domain family 2,	chr10:19568953-19578255	2.72479	0.992705	4.45688	4.30593	1.4255	7.18635	1.48699	0.322355	2.65163	1.35598	0.0775498	2.63441
NM_001002196	gmppaa	mannose-1-phosphate guanyltransferase alpha-A	Zv8_NA160:17397-25906	0	0	0	0	0	0	0	0	0	0	0	0
NM_001002197	zgc:91852	SH3 domain-binding glutamic acid-rich-like	chr23:30953584-30971763	6.59284	3.0774	10.1083	7.94018	3.7081	12.1723	1.93238	0.689604	3.17515	14.5263	4.27754	24.7751
NM_001002198	btbd9	BTB (POZ) domain containing 9	chr13:45846218-45886383	1.0777	0.155441	1.99997	3.87695	1.47519	6.2787	1.35526	0.378758	2.33175	4.25911	1.12537	7.39285
NM_001002199	zgc:91845	hypothetical protein LOC431746	chr24:36894565-36903236	47.2973	9.67017	84.9244	43.607	1.4321	85.782	71.8746	29.8993	113.85	200.404	92.1111	308.697
NM_001002200	zgc:91836	probable tRNA pseudouridine synthase 2	chr6:44600366-44605433	7.65382	3.24698	12.0607	37.4105	17.5342	57.2867	25.0184	10.7911	39.2457	36.4729	10.377	62.5688
NM_001002201	zgc:91835	drebrin-like	chr10:40326359-40340682	58.1982	32.1419	84.2545	116.275	58.2419	174.307	72.6021	29.0968	116.107	170.566	6.06907	335.064
NM_001002202	lrrc67	leucine-rich repeat-containing protein 67	chr24:23207217-23217926	0.478566	0	1.26006	4.33757	1.42096	7.25418	1.30387	0.121708	2.48603	0.853528	0	1.93317
NM_001002203	fam32al	hypothetical protein LOC431750	chr22:15801547-15802761	78.0159	41.2515	114.78	210.397	108.615	312.178	184.428	72.8802	295.976	412.429	18.2009	806.658
NM_001002204	prpf18	pre-mRNA-splicing factor 18	chr18:9060127-9066305	8.04342	3.69831	12.3885	13.8066	5.86077	21.7524	14.8029	7.11872	22.4872	21.8402	7.29388	36.3865
NM_001002205	dhrs1	dehydrogenase/reductase SDR family member 1	chr2:36435833-36443747	69.3933	35.6571	103.13	119.819	61.3821	178.257	109.117	41.2419	176.993	260.355	0	527.784
NM_001002206	abca4a	ATP-binding cassette, sub-family A (ABC1),	chr24:27597990-27612351	0.969806	0	2.08964	0.998604	0	2.41084	0.925524	0	1.99423	0.684224	0	1.65186
NM_001002207	acaa1	3-ketoacyl-CoA thiolase B, peroxisomal	chr24:19906913-19913927	9.51621	4.8705	14.1619	8.21063	3.68255	12.7387	10.4934	4.58979	16.3969	37.3409	9.66501	65.0169
NM_001002208	zgc:91821	tubulin polyglutamylase complex subunit 2	chr21:9782384-9794699	1.34356	0	2.89497	4.66977	1.10053	8.23901	1.30513	0	2.70036	1.50844	0	3.2135
NM_001002209	zgc:91813	rab9 effector protein with kelch motifs	chr5:1344094-1366857	1.20942	0	2.47846	3.51439	0.870311	6.15846	1.1202	0	2.24039	3.59901	0.747043	6.45098
NM_001002210	spag6	sperm-associated antigen 6	chr24:16002226-16009126	0.520899	0	1.25756	2.40097	0.468558	4.33338	0.63623	0	1.37088	3.57886	1.1261	6.03162
NM_001002211	ppapdc1b	phosphatidate phosphatase PPAPDC1B	chr10:19683762-19693364	26.0299	14.318	37.7418	101.275	51.2593	151.29	53.5663	24.7001	82.4325	159.215	12.6838	305.746
NM_001002212	prss35	protease, serine, 35	chr16:31656820-31903535	8.7362	4.4061	13.0663	10.22	5.01115	15.4288	7.3276	3.0963	11.5589	39.438	10.4359	68.4402
NM_001002213	tatdn1	putative deoxyribonuclease TATDN1	chr19:189581-192233	15.32	7.67524	22.9649	9.48888	2.20229	16.7755	4.25982	0.486548	8.03309	46.0177	20.8615	71.174
NM_001002214	tfcp2l1	transcription factor CP2-like 1	chr9:39078513-39097314	0.631479	0	1.37376	3.14955	1.08919	5.20991	0.611618	0	1.26546	0.453302	0	1.09437
NM_001002215	zgc:92357	hypothetical protein LOC431762	chr4:12323885-12328506	22.2884	11.2836	33.2933	30.9092	14.9406	46.8779	57.4099	22.8092	92.0105	112.657	9.54576	215.769
NM_001002216	gadd45ab	growth arrest and DNA-damage-inducible, alpha,	chr6:25694873-25698983	12.0097	5.76179	18.2576	66.6168	33.526	99.7076	22.3546	9.87791	34.8313	39.4298	10.578	68.2817
NM_001002217	cpa4	carboxypeptidase A4	chr25:14713510-14720800	0.915601	0	2.01986	1.88876	0	3.83085	1.67159	0.241379	3.10181	0.388683	0	1.16605
NM_001002219	htra1a	HtrA serine peptidase 1a	chr17:19529157-19569512	9.81491	5.01138	14.6184	11.7483	5.94219	17.5544	51.0415	23.328	78.7549	154.76	0	311.176
NM_001002220	dctn3	dynactin subunit 3	chr16:3767936-3776808	28.6793	15.9425	41.4161	55.6889	26.5264	84.8515	96.1737	39.576	152.771	217.96	15.1303	420.789
NM_001002221	zgc:92018	hypothetical protein LOC431768	chr23:3403076-3412427	8.45893	3.7575	13.1604	15.0908	6.74264	23.439	13.1045	5.78954	20.4194	20.8652	5.70749	36.0228
NM_001002222	zgc:92014	serine/threonine-protein kinase PAK 4	chr15:25689268-25723113	6.37117	3.7537	8.98864	14.0517	7.3654	20.738	14.2153	6.65066	21.7799	18.3798	4.83933	31.9202
NM_001002223	mpp2b	MAGUK p55 subfamily member 2	chr12:10874732-10975606	1.6249	0.617126	2.63267	5.2314	2.46639	7.9964	1.42365	0.472367	2.37492	5.10328	1.41466	8.79189
NM_001002224	kctd4	potassium channel tetramerisation domain	chr9:18122956-18214864	0.11805	0	0.2361	2.57736	0.44267	4.71205	1.02902	0	2.06943	0.642602	0	1.38461
NM_001002225	sgta	small glutamine-rich tetratricopeptide	chr10:10040007-10063544	2.53815	0.933871	4.14244	5.56335	2.5048	8.6219	3.08906	1.17371	5.00441	13.2468	3.79802	22.6956
NM_001002226	enoph1	enolase-phosphatase E1	chr10:5241550-5252758	8.37446	3.93898	12.81	18.0817	8.62785	27.5355	12.7076	5.95462	19.4605	26.3719	8.16537	44.5783
NM_001002227	bgna	biglycan a	chr8:14267820-14289959	16.2639	8.8604	23.6674	31.3311	15.3249	47.3373	12.1965	5.2122	19.1808	186.996	4.69537	369.297
NM_001002228	rhbdf1	inactive rhomboid protein 1	chr3:53800084-53896671	10.7573	5.95356	15.561	46.3742	23.5414	69.2071	26.8307	12.9547	40.7068	36.0595	7.97408	64.1449
NM_001002229	zgc:92458	sorting nexin-7	Zv8_NA6732:62678-80167	0	0	0	0	0	0	0	0	0	0	0	0
NM_001002230	tuba7l	tubulin, alpha 7 like	chr24:18311102-18318041	1.767	0.425568	3.10844	9.17732	4.01641	14.3382	3.3533	1.31992	5.38667	9.66849	2.69401	16.643
NM_001002297	gnl3	guanine nucleotide-binding protein-like 3	chr11:3708675-3720180	11.5343	6.00531	17.0634	117.163	57.32	177.006	45.4656	20.2901	70.641	42.2052	11.0101	73.4003
NM_001002298	asna1	ATPase asna1	chr1:52014071-52028487	7.49774	4.25928	10.7362	20.2483	10.3118	30.1848	28.9054	13.2696	44.5411	33.2948	8.27036	58.3192
NM_001002299	ptprub	receptor-type tyrosine-protein phosphatase U	chr16:33617396-33798772	2.8075	1.39281	4.22219	4.10752	1.89297	6.32206	2.31747	1.07854	3.55641	2.11121	0.781237	3.44119
NM_001002300	si:ch211-114c12.2	hypothetical protein LOC336578	chr5:22158408-22165063	32.4208	17.6781	47.1635	76.2133	38.5791	113.847	36.9495	16.4469	57.4522	92.3969	5.95041	178.843
NM_001002301	prdm5	PR domain zinc finger protein 5	chr9:53719980-53829447	1.17322	0.138752	2.20769	0.882282	0	1.99829	1.91672	0.73486	3.09858	2.27651	0.678696	3.87433
NM_001002302	zgc:91897	importin-11 isoform 2	chr8:32786948-33110730	0.857559	0.028154	1.68696	4.55991	1.86369	7.25613	0.312822	0	0.767287	0.0884445	0.0462966	0.130592
NM_001002303	zgc:92416	hypothetical protein LOC432374	chr2:23367438-23375837	12.8835	6.9194	18.8476	17.6426	8.2488	27.0364	20.8017	9.07838	32.525	68.9096	12.4014	125.418
NM_001002304	twf1b	twinfilin, actin-binding protein, homolog 1b	chr4:13752951-13767340	8.32685	4.31284	12.3409	17.9908	8.32474	27.6569	13.4528	6.04862	20.8569	35.531	8.11124	62.9507
NM_001002305	zgc:92022	hypothetical protein LOC432376	chr4:238789-305725	10.472	5.39648	15.5475	8.88542	3.76174	14.0091	11.3728	5.48397	17.2616	23.6915	8.26096	39.1221
NM_001002306	mrps33	28S ribosomal protein S33, mitochondrial	chr4:11707187-11710960	6.60824	3.41576	9.80073	13.8807	6.72287	21.0385	14.8736	6.74634	23.0008	20.621	5.51371	35.7283
NM_001002307	rbp2b	retinol binding protein 2b, cellular	chr2:38459309-38460571	0	0	0	4.69876	0	10.2251	2.68564	0	5.93526	1.24838	0	3.74514
NM_001002308	zgc:111821	spp1 protein	chr10:9779313-9787353	40.0659	24.2972	55.8346	47.9141	24.3032	71.525	46.3753	22.0641	70.6865	161.1	15.4346	306.765
NM_001002309	mgc35261l	hypothetical protein LOC432386	chr2:43450789-43456126	0	0	0	4.51994	0.795644	8.24423	1.2814	0	2.83189	0.595843	0	1.78753
NM_001002310	pkd2	polycystin-2	chr1:50508682-50526872	3.52622	1.93221	5.12023	3.86623	1.85063	5.88184	4.63135	2.50509	6.75761	5.91979	2.74034	9.09925
NM_001002311	lrrc6	leucine-rich repeat-containing protein 6	chr2:42184550-42210327	0.501444	0	1.21059	1.32001	0	2.75351	0.714819	0	1.49405	1.19988	0	2.39977
NM_001002312	ift172	intraflagellar transport protein 172 homolog	chr20:38730037-38793215	1.96174	1.01497	2.9085	3.86081	1.93237	5.78926	2.4803	1.24287	3.71774	5.43058	1.79948	9.06168
NM_001002313	ift81	intraflagellar transport protein 81 homolog	chr8:11479251-11518242	1.56138	0.621028	2.50174	3.18707	1.26618	5.10796	1.16434	0.433577	1.8951	2.69152	0.775089	4.60795
NM_001002314	hic1	hypermethylated in cancer 1 protein	chr15:25987424-25996648	1.44687	0.455953	2.43778	2.52298	0.775662	4.27029	1.05573	0.277755	1.83371	1.31478	0.350435	2.27912
NM_001002315	ccm2	malcavernin	chr20:17849963-17868561	1.83582	0.34036	3.33129	3.21278	0.765131	5.66044	4.96556	2.41534	7.51579	2.25666	0.557046	3.95627
NM_001002316	ltv1	protein LTV1 homolog	chr1:53298798-53314732	11.7321	6.3331	17.1311	59.6716	30.3712	88.972	27.3259	12.1172	42.5347	26.9205	7.79607	46.0449
NM_001002317	polr2d	DNA-directed RNA polymerase II subunit RPB4	chr2:879930-885042	21.4611	8.85884	34.0633	60.0345	27.1824	92.8866	63.8822	26.4637	101.301	153.049	39.745	266.353
NM_001002318	zgc:86635	hypothetical protein LOC436590	chr20:28497034-28515125	0.921624	0	1.84325	5.16754	2.06567	8.26941	0.660224	0	1.36603	2.45722	0.657782	4.25665
NM_001002319	ublcp1	ubiquitin-like domain-containing CTD phosphatase	chr21:37334556-37355124	0.756925	0.00989786	1.50395	3.41433	1.25924	5.56942	2.64962	1.03934	4.2599	2.0585	0.435115	3.68188
NM_001002320	stard3nl	MLN64 N-terminal domain homolog	chr2:29816880-29831528	4.95211	2.52964	7.37457	11.425	5.45863	17.3914	13.3351	6.12377	20.5465	29.1855	7.51115	50.8599
NM_001002321	trmt61a	tRNA (adenine-N(1)-)-methyltransferase catalytic	chr13:17233465-17257701	4.08062	1.70838	6.45287	24.7145	11.5116	37.9174	7.67697	3.20758	12.1464	10.9816	3.32967	18.6335
NM_001002322	slc30a5	zinc transporter 5	chr5:56123807-56136675	14.3843	8.01842	20.7502	35.3526	17.7572	52.948	28.7642	12.7615	44.7668	59.3273	8.94816	109.707
NM_001002323	nudt2	bis(5'-nucleosyl)-tetraphosphatase	chr21:9534440-9539610	5.15874	2.11153	8.20595	23.9864	11.4371	36.5357	13.8033	6.03667	21.57	51.9203	24.6501	79.1904
NM_001002324	zdhhc24	probable palmitoyltransferase ZDHHC24	chr14:35337903-35342760	12.6969	6.47431	18.9195	30.856	14.3177	47.3942	17.2501	7.99161	26.5085	39.5174	10.1954	68.8393
NM_001002325	rdh12	retinol dehydrogenase 12	chr13:32552380-32562602	7.11818	3.02784	11.2085	22.2514	10.5647	33.9381	10.601	4.26772	16.9342	17.8948	4.92271	30.8669
NM_001002326	pls3	plastin-3	chr14:13940853-14012739	76.305	43.6631	108.947	69.7186	39.3802	100.057	179.493	3.69432	355.292	284.61	0	610.121
NM_001002327	st5	suppression of tumorigenicity 5 protein	chr7:28707429-28791405	10.3673	6.03588	14.6988	32.427	17.1816	47.6724	18.1237	9.05302	27.1943	28.204	7.93562	48.4725
NM_001002328	ebp	3-beta-hydroxysteroid-Delta(8),	chr23:18646884-18652097	13.0653	5.92609	20.2045	115.255	57.6108	172.9	35.4188	15.9786	54.859	34.9401	9.44511	60.4351
NM_001002329	kctd6	BTB/POZ domain-containing protein KCTD6	chr23:19168937-19172592	5.68074	2.60003	8.76145	21.106	10.0212	32.1907	22.5263	9.82631	35.2263	34.4429	9.11762	59.7682
NM_001002330	zgc:92419	ubiquitin-conjugating enzyme E2 Z	chr3:20583192-20596210	14.985	8.77557	21.1945	85.4128	41.7533	129.072	26.4227	12.1338	40.7116	55.9936	7.21618	104.771
NM_001002331	agxta	alanine-glyoxylate aminotransferase a	chr6:28698732-28709156	0.628101	0	1.54065	2.23323	0.0743775	4.39209	1.15318	0	2.32617	13.9252	6.17109	21.6794
NM_001002332	uox	uricase	chr11:6727356-6734319	1.68157	0	3.54254	2.63224	0	5.49081	0.933253	0	2.25307	1.1856	0	2.86228
NM_001002333	stx5a	syntaxin 5	chr14:8928927-8949305	7.2696	3.82229	10.7169	21.1109	11.5301	30.6917	10.0463	5.07205	15.0206	9.7266	3.97132	15.4819
NM_001002334	tspan13a	tetraspanin 13a	chr15:35214431-35221989	1.59356	0.775185	2.41194	5.2532	3.18849	7.31792	2.21925	1.23003	3.20848	2.85235	1.28045	4.42425
NM_001002335	kpna2	importin subunit alpha-2	chr3:22337012-22344049	15.6821	8.69767	22.6666	24.3782	11.6425	37.1139	91.293	32.9571	149.629	123.257	11.7075	234.806
NM_001002336	mapkapk5	MAP kinase-activated protein kinase 5	chr5:71758041-71775933	6.49317	3.23708	9.74926	8.87275	4.1201	13.6254	10.5545	4.47024	16.6388	18.8509	5.80163	31.9002
NM_001002337	hax1	HCLS1-associated protein X-1	chr19:7484450-7490478	16.1299	8.2929	23.9669	39.0747	18.1774	59.972	27.3702	12.8549	41.8855	46.2165	13.6011	78.832
NM_001002338	zgc:92195	patatin-like phospholipase domain-containing	Zv8_scaffold2960:30547-45619	0	0	0	0	0	0	0	0	0	0	0	0
NM_001002339	arl5a	ADP-ribosylation factor-like protein 5A	chr9:22256611-22272108	11.6218	6.01942	17.2242	18.1209	8.11691	28.1249	12.9523	5.64464	20.26	33.4404	9.37351	57.5073
NM_001002340	cldn7a	claudin-7-A	chr7:22484273-22494861	0.881317	0	1.89897	3.97146	1.10957	6.83335	1.13633	0.0486747	2.22399	0.772522	0	1.74969
NM_001002341	cenpn	centromere protein N	chr18:29519251-29526094	1.99964	0.491483	3.50779	8.77794	4.08532	13.4706	9.69039	3.89802	15.4828	14.1776	3.96682	24.3884
NM_001002342	narf	nuclear prelamin A recognition factor	chr12:32397842-32410960	3.30062	1.45431	5.14694	10.7133	5.1464	16.2803	5.36002	2.20963	8.51042	11.14	3.50776	18.7723
NM_001002343	gbp1	guanylate binding protein 1	chr2:41012500-41026830	17.28	10.4553	24.1047	33.4936	17.3802	49.607	70.7859	25.0716	116.5	54.2567	11.1291	97.3843
NM_001002344	zgc:92184	hypothetical protein LOC436616	chr3:870218-872625	4.07889	1.56182	6.59597	12.7016	5.36472	20.0385	10.9292	4.35244	17.506	10.0457	3.18013	16.9112
NM_001002345	rxrgb	retinoic acid receptor RXR-gamma-B	chr20:33773463-33818229	1.58852	0.332578	2.84447	4.16048	1.31986	7.00109	1.5936	0.447397	2.73981	3.84278	0.93594	6.74962
NM_001002346	zgc:92181	voltage-gated hydrogen channel 1	chr10:7472871-7483764	13.1011	7.72783	18.4744	6.19841	2.37266	10.0241	19.3513	10.9671	27.7355	35.4574	17.0133	53.9015
NM_001002347	acy3.2	aspartoacylase-2B	chr1:55980856-55988317	10.0989	5.00708	15.1907	5.87858	1.97162	9.78555	14.1902	6.57021	21.8101	43.9218	12.2129	75.6308
NM_001002348	zgc:92174	tetraspanin-4	chr18:49139284-49231347	2.63078	0	6.29381	4.49632	0	10.3519	2.61321	0	6.04316	22.7047	5.35003	40.0594
NM_001002349	aqp10a	aquaporin 10a	chr16:16927057-16932471	0.638918	0	1.54248	3.13244	0.654412	5.61047	0.899111	0	1.87924	0.840617	0	1.73928
NM_001002350	zgc:92162	group 10 secretory phospholipase A2	chr3:39990120-40003785	2.63774	0.666867	4.60861	5.64978	2.1074	9.19216	4.27923	1.49156	7.0669	23.7513	6.62671	40.8759
NM_001002351	pdss2	decaprenyl-diphosphate synthase subunit 2	chr13:32155307-32220937	4.45838	1.99207	6.92469	11.9193	5.65124	18.1874	12.5099	5.58235	19.4375	14.8271	4.13572	25.5185
NM_001002352	rspo1	R-spondin-1 precursor	chr16:32672398-32704968	21.1267	12.0545	30.1989	18.0469	9.69297	26.4008	9.59088	4.27473	14.907	36.7314	9.50659	63.9562
NM_001002353	dnajb6a	dnaJ homolog subfamily B member 6	chr2:28065201-28078300	5.28361	2.53129	8.03593	11.8603	5.45571	18.2649	11.11	5.67576	16.5443	24.851	8.24365	41.4583
NM_001002354	bpnt1	3'(2'),5'-bisphosphate nucleotidase 1	chr20:8113776-8133209	25.9731	14.4021	37.5441	70.1972	35.5442	104.85	36.5265	17.497	55.5559	81.9954	19.2847	144.706
NM_001002355	zgc:92139	thimet oligopeptidase	chr11:7683202-7710956	13.3966	6.75415	20.039	53.6925	26.9264	80.4586	52.2187	21.5068	82.9306	68.4734	11.1786	125.768
NM_001002356	nus1	nogo-B receptor precursor	chr20:42151402-42169008	6.52358	3.27021	9.77694	10.9069	4.83991	16.974	13.2396	6.81875	19.6605	9.63305	3.71196	15.5541
NM_001002357	hormad1	HORMA domain-containing protein 1	chr16:28444296-28450572	0.822421	0	1.77207	1.05309	0	2.38515	1.60896	0.356204	2.86172	0.979729	0	2.11102
NM_001002358	trim55a	tripartite motif-containing 55	chr2:41105888-41185026	0.411897	0	1.08479	2.62636	0.535202	4.71751	0.828788	0	1.68655	2.44913	0.449608	4.44865
NM_001002359	sccpdha	saccharopine dehydrogenase a	chr17:10303495-10319700	1.5446	0.30892	2.78028	4.46555	1.61556	7.31553	2.63665	0.853996	4.4193	10.4968	4.6644	16.3291
NM_001002360	slc25a40	solute carrier family 25 member 40	chr16:41539250-41552252	2.92525	1.27442	4.57607	6.942	2.9855	10.8985	3.87702	1.54294	6.2111	12.1587	3.30503	21.0123
NM_001002361	zgc:92518	hypothetical protein LOC436634	chr1:337744-829040	0.167546	0.158879	0.176213	1.36887	0	426.587	0.681208	0	80251.7	2.77221	0	1844.51
NM_001002362	ppfibp2b	protein tyrosine phosphatase, receptor-type, F	chr25:15298746-15362757	4.53194	2.05346	7.01042	9.46697	4.34188	14.5921	4.96198	2.37306	7.55091	3.0573	0.904321	5.21028
NM_001002363	cd36	platelet glycoprotein 4	chr4:22453618-22466433	0.519231	0	1.25353	6.33373	2.73347	9.93398	1.26189	0.185746	2.33803	0.621231	0	1.49978
NM_001002364	zgc:92512	hypothetical protein LOC436637	chr25:23894543-23920173	13.4409	7.30485	19.5769	29.7698	15.0603	44.4792	20.3214	10.4045	30.2383	18.7645	7.78094	29.748
NM_001002365	zgc:92510	K(lysine) acetyltransferase 5	chr5:21626658-21635446	6.29004	3.08334	9.49675	28.1832	13.4899	42.8766	9.1165	4.36329	13.8697	23.8075	7.31887	40.2961
NM_001002366	tjp2b	tight junction protein 2b	chr8:11308528-11331022	20.9227	11.1446	30.7008	51.6376	25.6683	77.6069	21.9074	9.87014	33.9446	46.4997	12.2214	80.7781
NM_001002367	zgc:92090	solute carrier family 25 member 48	chr14:27082080-27090460	5.27956	2.38716	8.17196	9.90377	4.35478	15.4528	13.5067	6.08498	20.9284	21.575	6.14688	37.0031
NM_001002368	ctsl.1	cathepsin L.1	chr17:30112162-30116420	2.9189	0.824053	5.01375	10.7234	4.32615	17.1207	5.1538	1.9527	8.3549	4.10746	0.651391	7.56352
NM_001002369	zgc:92502	aflatoxin B1 aldehyde reductase member 2	chr11:41304631-41320092	6.33375	2.77749	9.89	14.2474	6.15412	22.3408	18.3906	8.63047	28.1507	21.8647	6.65799	37.0715
NM_001002370	zgc:92086	hypothetical protein LOC436643	chr24:35751345-35760200	5.68135	2.6195	8.7432	10.4345	4.45919	16.4099	12.2187	5.17934	19.258	23.9538	7.54491	40.3627
NM_001002371	zgc:92085	elongation factor 1-alpha 2	chr23:15479271-15507211	0.656918	0	1.41546	1.70399	0.204679	3.2033	0.665093	0	1.33019	0.762804	0	1.64361
NM_001002372	tm4sf5	transmembrane 4 L6 family member 5	chr7:21720516-21727678	0.404661	0	1.06547	1.81068	0.0826245	3.53874	1.01174	0	2.02349	0.321373	0	0.96412
NM_001002373	galm	aldose 1-epimerase	chr13:7913077-7924844	10.7177	5.43444	16.0009	17.4232	7.9881	26.8584	25.7501	12.031	39.4693	61.3865	14.6804	108.093
NM_001002374	aldh6a1	methylmalonate-semialdehyde dehydrogenase	chr17:42035919-42068378	56.1689	27.1112	85.2267	53.0308	26.9914	79.0702	65.2068	24.5859	105.828	172.539	0	353.881
NM_001002375	rdbp	negative elongation factor E	chr19:25633367-25641720	12.921	6.75094	19.091	6.13134	2.20205	10.0606	17.9644	8.33835	27.5904	56.7857	14.2669	99.3045
NM_001002376	ppp1r3ca	protein phosphatase 1, regulatory (inhibitor)	chr17:20965307-20967804	4.90242	2.23546	7.56937	5.09862	1.90685	8.29039	2.63518	0.881002	4.38937	13.4524	3.74505	23.1597
NM_001002377	hip1r	coiled-coil domain-containing protein 60	chr10:42432527-42928481	0.782521	0	1.7736	2.91779	0.523036	5.31255	1.66258	0.299523	3.02565	2.94237	0.345921	5.53883
NM_001002378	zgc:92066	ferritin heavy chain	chr3:29355360-29356653	158.707	74.7735	242.64	2308.52	355.616	4261.43	566.746	0	1138.94	805.465	0	1751.45
NM_001002379	entpd8	ectonucleoside triphosphate	chr6:44615937-44634157	5.14946	2.74261	7.5563	16.8297	8.81513	24.8443	9.97942	4.35103	15.6078	14.231	4.35173	24.1103
NM_001002380	clptm1l	cleft lip and palate transmembrane protein	chr19:2251463-2266396	13.2143	7.00767	19.421	30.4264	14.5473	46.3055	37.632	16.9069	58.3571	74.8619	10.1973	139.526
NM_001002381	zgc:92489	hypothetical protein LOC436654	chr25:38735482-38754282	2.2095	0.149779	4.26923	0.724891	0	2.16078	0.940546	0	2.21103	1.55326	0	3.43898
NM_001002382	rbm34	RNA-binding protein 34	chr11:43039818-43068333	2.87751	0.919639	4.83538	38.2793	18.6735	57.8851	11.6406	5.26148	18.0198	17.3539	5.41133	29.2966
NM_001002383	zgc:92061	type I keratin E7	chr22:12218421-12221470	2948.72	0	6634.93	4872.08	0	14861.1	3408.39	3224.89	3591.88	5673.33	0	16087.3
NM_001002384	cpsf2	cleavage and polyadenylation specificity factor	chr20:48047411-48051203	13.9563	5.67165	22.241	46.5623	20.8151	72.3095	23.7685	10.1123	37.4248	53.0214	13.8756	92.1672
NM_001002385	zgc:92052	intraflagellar transport protein 74 homolog	chr5:598868-619855	9.84908	5.32273	14.3754	9.33023	4.24731	14.4132	21.1517	10.202	32.1013	31.399	9.11826	53.6798
NM_001002386	kars	lysyl-tRNA synthetase	chr7:71614698-71634146	72.1891	34.8505	109.528	212.708	89.9649	335.451	182.047	0	370.125	302.705	0	671.481
NM_001002387	pbk	lymphokine-activated killer T-cell-originated	chr20:39252591-39260858	4.46112	2.0408	6.88143	6.80072	2.70412	10.8973	15.8515	6.78672	24.9163	23.4694	6.7749	40.1639
NM_001002389	zgc:92046	inositol hexaphosphate kinase 2	chr6:43662529-43671308	18.052	10.3342	25.7698	53.8505	28.4205	79.2806	17.9439	8.8019	27.0858	62.0696	11.4153	112.724
NM_001002391	zgc:92040	probable proline dehydrogenase 2	chr12:4241861-4256104	0.662789	0	1.34731	1.26067	0.0961129	2.42523	0.379671	0	0.859921	0.387166	0	0.918352
NM_001002392	zgc:92035	hypothetical protein LOC436665	chr11:10988300-10996644	301.775	40.0905	563.46	2619.77	0	5543.99	1257.93	1119.05	1396.8	2934.2	0	8005.69
NM_001002393	ccdc75	coiled-coil domain-containing protein 75	chr13:49619615-49631303	6.57103	2.7927	10.3494	8.46588	2.95559	13.9762	16.9073	7.15958	26.655	24.3948	7.71953	41.0702
NM_001002394	b9d2	B9 domain-containing protein 2	chr21:22980137-22983515	6.5759	2.55608	10.5957	10.6315	3.75015	17.5128	10.1254	4.17899	16.0719	21.1792	5.60588	36.7524
NM_001002395	zgc:92712	hypothetical protein LOC436668	chr6:17777371-17783527	1.18186	0	2.89894	4.14567	0.189174	8.10217	2.74051	0.220881	5.26015	0.735677	0	2.20703
NM_001002396	zgc:92710	transmembrane protein 178-like	chr4:11716180-11835067	1.43288	0.101475	2.76428	2.89087	0.564165	5.21758	0.567685	0	1.28576	1.44798	0	2.89596
NM_001002397	gng7	guanine nucleotide-binding protein	chr2:35034993-35088245	8.63398	1.8352	15.4328	12.6394	2.46662	22.8121	9.28898	2.64981	15.9281	7.08116	0.906899	13.2554
NM_001002398	zgc:92707	hypothetical protein LOC436671	chr13:229488-233443	51.7678	26.644	76.8916	49.6113	22.8605	76.3621	129.06	53.2266	204.894	219.491	32.2786	406.704
NM_001002399	pdha1b	pyruvate dehydrogenase E1 alpha 1	chr24:23750488-23758846	0.867938	0	1.81004	1.78745	0.102226	3.47267	0.322122	0	0.848144	0.615054	0	1.48487
NM_001002400	gng13b	guanine nucleotide-binding protein	chr3:32900312-32913316	2.60099	0.916068	4.28591	12.4385	6.21327	18.6638	5.04209	2.00653	8.07765	8.15095	2.23817	14.0637
NM_001002401	mrpl24	probable 39S ribosomal protein L24,	chr19:7181158-7191480	18.9968	9.35945	28.6341	17.4997	7.47357	27.5259	63.0073	27.2653	98.7493	103.814	24.0473	183.581
NM_001002402	zgc:92701	tumor suppressor candidate 2b	chr22:12921792-12925300	7.34454	3.15283	11.5362	17.0645	7.51852	26.6105	17.1683	7.75686	26.5798	51.5419	14.7846	88.2991
NM_001002403	dnase1l3l	deoxyribonuclease I-like 3, like	chr8:26119747-26125024	0.903842	0	2.18207	2.95268	0.134736	5.77063	0.819135	0	1.97757	0.908285	0	2.19279
NM_001002404	glrx2	glutaredoxin-2, mitochondrial	chr22:25018339-25021016	11.8722	5.88109	17.8632	19.4659	8.78721	30.1446	20.0273	8.47064	31.584	41.4187	11.8529	70.9845
NM_001002405	arr3a	arrestin 3a, retinal (X-arrestin)	chr10:22205725-22216906	0.756995	0	1.6311	2.54505	0.548549	4.54155	0.446055	0	1.03575	1.18578	0.0189083	2.35266
NM_001002406	nr4a2b	nuclear receptor subfamily 4, group A, member	chr6:13543499-13547263	2.68683	1.10464	4.26902	5.16043	2.09321	8.22764	1.00147	0.168981	1.83395	1.33647	0.130838	2.54209
NM_001002407	lim2.4	lens intrinsic membrane protein 2.4	chr19:10127935-10140407	1.61906	0	3.48858	2.16338	0	4.89986	0.685815	0	1.80574	0.654701	0	1.9641
NM_001002408	crygm2d13	crystallin, gamma M2d13	chr9:21422094-21693173	0.0267423	0.011951	0.0415337	0.697552	0.461781	0.933323	0.00236696	0.00122299	0.00351092	0	0	0
NM_001002409	zgc:92689	RNA binding protein with multiple splicing 2	chr25:5578739-5605666	4.9733	2.26196	7.68464	6.09366	2.40266	9.78467	4.48328	2.08339	6.88317	5.70837	2.12262	9.29412
NM_001002410	cryba1a	crystallin, beta A1a	chr15:28614831-28622462	1.05311	0	2.54244	0.830501	0	2.4915	0.483305	0	1.44992	0	0	0
NM_001002411	otub1l	OTU domain, ubiquitin aldehyde binding 1, like	chr21:30806667-30817383	19.2277	9.69514	28.7603	34.4608	16.1338	52.7878	51.605	22.7579	80.452	103.856	20.2946	187.417
NM_001002412	zgc:92683	zinc finger FYVE domain-containing protein 19	chr17:1935828-1954861	3.55291	1.42744	5.67837	3.23761	0.72505	5.75017	4.115	1.59831	6.63168	6.6901	2.07246	11.3078
NM_001002414	zgc:92680	calcium-binding protein 1	chr10:39432243-39473349	0.698559	0	1.68647	3.54075	0.799801	6.2817	0.646924	0	1.46523	0.513851	0	1.35297
NM_001002415	vps26bl	vacuolar protein sorting-associated protein	chr10:29872590-29878289	7.10499	3.59291	10.6171	10.9223	5.2758	16.5688	15.4836	8.31143	22.6558	7.76685	3.01773	12.516
NM_001002416	epdr1	mammalian ependymin-related protein 1	chr2:29812465-29815336	3.70223	1.30409	6.10037	8.15623	3.27682	13.0356	3.76476	1.2768	6.25271	11.1197	2.84914	19.3903
NM_001002417	med31	mediator of RNA polymerase II transcription	chr21:41908113-41912525	16.229	7.88443	24.5736	38.577	17.8059	59.3482	35.3347	15.6903	54.979	77.5688	19.6893	135.448
NM_001002418	zgc:92670	28S ribosomal protein S26, mitochondrial	chr13:8940339-8947971	7.30584	3.10256	11.5091	38.9371	18.2383	59.6359	22.1328	10.0751	34.1906	21.4948	6.13705	36.8525
NM_001002419	entpd4	ectonucleoside triphosphate diphosphohydrolase	chr8:51125610-51131498	9.11796	4.65435	13.5816	33.9155	21.029	46.802	18.3078	11.2774	25.3382	13.019	6.63575	19.4023
NM_001002420	zgc:92666	GTPase-activating protein and VPS9	chr8:37081892-37167367	4.92707	2.87338	6.98075	6.02007	3.30415	8.736	6.69548	3.80052	9.59044	7.61383	3.23271	11.9949
NM_001002421	commd2	COMM domain-containing protein 2	chr22:41068958-41076672	7.66278	3.30327	12.0223	4.01023	0.343025	7.67743	32.2027	13.573	50.8324	59.6685	16.0032	103.334
NM_001002422	zgc:92664	hypothetical protein LOC436695	chr7:26127184-26130589	10.6142	4.78397	16.4444	11.7699	4.77335	18.7664	25.5264	10.8285	40.2244	71.7822	17.0915	126.473
NM_001002423	aagab	alpha- and gamma-adaptin-binding protein p34	chr18:20171044-20178216	7.58088	3.67879	11.483	28.0356	12.8131	43.2581	21.4606	9.55048	33.3707	30.1017	8.90272	51.3007
NM_001002424	slc48a1a	heme transporter hrg1-B	chr23:32876693-32880388	2.2956	0.0372296	4.55398	13.4388	5.26663	21.6109	3.8215	1.20634	6.43666	2.96232	0.55836	5.36628
NM_001002425	zgc:92661	HAUS augmin-like complex subunit 4	Zv8_scaffold2993:8487-29841	0	0	0	0	0	0	0	0	0	0	0	0
NM_001002426	zgc:92658	hypothetical protein LOC436699	chr23:31676465-31677636	1.22832	0	2.64666	3.33155	0.461989	6.2011	1.88696	0.199211	3.5747	1.43839	0	3.0993
NM_001002427	eny2	enhancer of yellow 2 transcription factor	chr16:37771492-37774473	34.5837	16.1971	52.9703	73.6888	34.0593	113.318	161.118	69.1279	253.109	214.026	46.5511	381.502
NM_001002428	zgc:92655	39S ribosomal protein L43, mitochondrial	chr12:32762365-32764345	15.1294	7.1862	23.0726	32.5029	15.005	50.0008	48.2718	22.2579	74.2856	56.8864	14.5431	99.2297
NM_001002429	wdr83	WD repeat domain-containing protein 83	chr22:26890106-26904572	1.25092	0	2.63868	1.43919	0	3.25964	4.11794	1.404	6.83189	5.36303	1.25262	9.47343
NM_001002430	acpl2	acid phosphatase-like protein 2 precursor	chr15:42161931-42191935	1.85712	0.515192	3.19905	3.32009	0.970369	5.66982	3.14913	1.29685	5.00141	9.65282	3.17445	16.1312
NM_001002431	rgs20	regulator of G-protein signaling 20	chr2:28718476-28746250	0.931625	0	2.11005	5.38376	1.62426	9.14326	0.348234	0	1.0447	0.884856	0	2.13623
NM_001002433	zgc:92648	dnaJ homolog subfamily C member 9	chr12:9874420-9885074	11.2838	5.27906	17.2886	9.15377	3.49779	14.8098	46.7943	20.0625	73.5261	64.4837	17.1101	111.857
NM_001002434	zgc:92647	hepatitis A virus cellular receptor 1 homolog	chr21:31406719-31414499	3.51421	0.863745	6.16468	16.6523	6.85433	26.4504	25.3831	10.9145	39.8518	33.1515	8.74104	57.562
NM_001002435	pqbp1l	polyglutamine-binding protein 1	chr8:38539808-38546471	6.17972	2.54239	9.81705	7.31032	2.50312	12.1175	22.0157	9.75342	34.2779	44.7108	12.0434	77.3782
NM_001002436	psmd9	26S proteasome non-ATPase regulatory subunit 9	chr7:75473950-75481817	11.783	5.22727	18.3388	21.2305	9.34099	33.1201	29.7275	12.8866	46.5683	66.5073	17.5783	115.436
NM_001002437	gnb3a	guanine nucleotide-binding protein	chr16:10916999-10944209	14.5508	7.20349	21.898	18.9235	8.73087	29.1162	3.01234	1.01545	5.00924	6.72978	2.8102	10.6494
NM_001002438	dpy30	dpy-30-like protein	chr1:51011974-51014749	28.4761	13.258	43.6941	31.4076	13.2896	49.5257	60.8559	25.478	96.2337	149.75	38.2089	261.291
NM_001002439	tspan18b	tetraspanin 18b	chr18:28045654-28126447	2.16278	0.690595	3.63496	6.12339	2.59212	9.65465	7.26686	3.63916	10.8946	15.1133	4.8355	25.3912
NM_001002440	tceb1b	transcription elongation factor B polypeptide 1	chr2:28207688-28211571	107.292	56.2422	158.341	315.11	153.141	477.079	301.794	68.2155	535.373	462.334	0	945.099
NM_001002442	nubpl	nucleotide-binding protein-like	chr17:29386022-29393845	5.53363	2.52389	8.54336	5.21458	1.72254	8.70661	8.0665	3.39182	12.7412	16.6368	4.63908	28.6344
NM_001002443	opn1lw2	red-sensitive opsin-2	chr11:25246436-25248524	0.590072	0	1.42456	1.65007	0	3.35426	0.787953	0	1.6807	1.61608	0.0314871	3.20068
NM_001002444	decr1	2,4-dienoyl-CoA reductase, mitochondrial	chr16:35448370-35459936	7.646	3.60126	11.6907	9.8769	4.39114	15.3627	16.3325	7.39011	25.2749	58.7709	13.8472	103.695
NM_001002445	rhoad	ras homolog gene family, member Ad	chr8:28323136-28392094	65.8515	35.0309	96.6722	84.1605	43.8702	124.451	164.747	61.3802	268.114	297.477	7.2094	587.745
NM_001002446	cldn15lb	claudin 15-like b	chr15:45161131-45183432	2.72078	0.192275	5.24929	2.79734	0	6.03959	2.30391	0	4.68909	0.784172	0	2.35252
NM_001002447	myoz1b	myozenin 1	chr12:21547999-21571590	0.838033	0	2.02319	2.41112	0	4.85558	0	0	0	0.482454	0	1.44736
NM_001002448	ing2	inhibitor of growth protein 2	chr1:39553030-39555249	7.74297	3.71032	11.7756	7.64958	3.10288	12.1963	8.67012	3.84624	13.494	18.8829	5.10802	32.6577
NM_001002449	fam96b	mitotic spindle-associated MMXD complex subunit	chr7:45398736-45403232	18.0651	9.28783	26.8423	31.584	15.1321	48.0359	43.3569	19.2335	67.4802	73.3719	16.76	129.984
NM_001002450	meox1	mesenchyme homeobox 1	chr12:20465103-20471625	3.4711	1.65831	5.28389	4.34663	1.78143	6.91184	4.7409	1.98657	7.49522	27.0091	7.27634	46.7419
NM_001002451	ufd1l	ubiquitin fusion degradation protein 1 homolog	chr8:4940434-4955485	27.9929	15.4799	40.506	26.585	13.1275	40.0425	60.3083	26.9014	93.7152	119.233	20.0743	218.391
NM_001002452	acp5b	acid phosphatase 5b, tartrate resistant	chr24:30428082-30440788	2.34873	0.472137	4.22532	9.88239	3.98539	15.7794	6.70281	2.48093	10.9247	13.3609	4.22118	22.5006
NM_001002453	zgc:92335	methylmalonic aciduria (cobalamin deficiency)	chr22:11419273-11450143	6.04686	2.67575	9.41797	27.8072	13.2586	42.3558	9.23827	3.90697	14.5696	20.2455	5.55953	34.9315
NM_001002454	gtpbp10	GTP-binding protein 10	chr16:22410127-22421093	2.39241	0.983155	3.80166	12.4915	5.93178	19.0513	4.65976	1.99685	7.32267	10.1484	2.90528	17.3915
NM_001002455	phlda3	pleckstrin homology-like domain family A member	chr23:3461576-4351323	22.4265	12.0557	32.7973	72.5547	37.3731	107.736	21.4938	9.77832	33.2092	89.307	18.0019	160.612
NM_001002456	setd7	histone-lysine N-methyltransferase SETD7	chr14:48251983-48265581	8.16841	4.26058	12.0762	8.01544	3.50626	12.5246	6.41971	2.92686	9.91256	17.2023	5.48283	28.9217
NM_001002457	egfl6	epidermal growth factor-like protein 6	chr9:52305027-52346985	2.95743	1.02095	4.89391	2.20933	0.30637	4.11229	1.61826	0.358263	2.87826	15.3261	7.04486	23.6073
NM_001002458	dgat1b	diacylglycerol O-acyltransferase homolog 1b	chr16:29715750-29768028	12.1416	6.93872	17.3445	39.8279	20.2543	59.4015	33.1245	15.5779	50.6711	56.4678	8.87325	104.062
NM_001002459	cplx2l	complexin 2, like	chr1:11466844-11482643	1.18951	0.104115	2.2749	4.00449	1.57597	6.43301	1.34395	0.282138	2.40575	1.51384	0.26725	2.76043
NM_001002460	zgc:92907	hypothetical protein LOC436733	chr14:32240490-32244291	4.41063	1.14437	7.6769	1.37635	0	3.62392	14.3697	5.78028	22.9592	30.2841	8.00596	52.5622
NM_001002461	zgc:92903	thioredoxin	chr7:24417720-24424994	292.306	138.318	446.295	1094.41	449.196	1739.62	1583.71	0	10729.8	2303.81	0	5523.21
NM_001002463	syt1a	synaptotagmin Ia	chr4:20999427-21108545	2.14208	0.526044	3.75812	4.62429	1.69308	7.5555	1.61462	0.321066	2.90818	2.69585	0.594628	4.79707
NM_001002464	dnajc5aa	DnaJ (Hsp40) homolog, subfamily C, member 5aa	chr8:23932513-23946590	1.47556	0	3.1794	4.91348	1.01103	8.81593	2.18299	0.175945	4.19004	3.67356	0.314297	7.03282
NM_001002465	timm13	mitochondrial import inner membrane translocase	chr22:13032770-13036371	19.6898	10.4777	28.9019	84.3741	41.9737	126.775	129.997	47.985	212.009	135.084	21.507	248.66
NM_001002466	brap	BRCA1-associated protein	chr10:3630171-3652627	1.97433	0.653155	3.29551	4.46433	1.63665	7.29201	3.41836	1.64468	5.19205	6.92166	1.91229	11.931
NM_001002467	adipor1a	adiponectin receptor 1a	chr11:24566010-24580392	7.61859	3.74568	11.4915	17.8842	8.99965	26.7688	16.3175	7.44729	25.1878	38.8482	9.7902	67.9063
NM_001002468	prdx2	peroxiredoxin-2	chr1:51641136-51649101	79.0715	41.2925	116.85	146.683	74.2826	219.083	318.259	56.802	579.716	754.569	0	1670.62
NM_001002469	napg	N-ethylmaleimide-sensitive factor attachment	chr2:41810706-41834972	6.71763	0	13.7664	30.0444	5.26936	54.8194	16.4975	2.12808	30.8669	1.34419	0	4.03257
NM_001002470	surf4l	surfeit gene 4, like	chr5:62951001-62966931	9.49445	5.23329	13.7556	10.1618	4.9641	15.3594	30.1884	16.4569	43.9199	27.4461	11.3036	43.5886
NM_001002471	calca	calcitonin/calcitonin-related polypeptide,	chr7:27782474-27787940	3.51058	0.952246	6.06892	8.0846	3.02745	13.1417	1.2715	0	2.73969	0.538447	0	1.61534
NM_001002472	atp2b3a	plasma membrane calcium ATPase 3a	chr8:14170036-14213059	0.694421	0.15516	1.23368	2.05049	0.736887	3.36409	0.766202	0.232106	1.3003	1.05116	0.262608	1.83972
NM_001002473	arl1	ADP-ribosylation factor-like protein 1	chr4:13936216-13937357	90.1176	48.0599	132.175	340.351	170.098	510.605	129.417	59.3122	199.521	286.011	59.7528	512.269
NM_001002474	ldhbb	L-lactate dehydrogenase B-B chain	chr25:2439537-2449205	1.00177	0	2.07272	2.37691	0.360537	4.39329	0.835226	0	1.74572	0.247509	0	0.742527
NM_001002475	nkx6.1	homeobox protein Nkx-6.1	chr21:20095733-20098644	0.863553	0	1.72711	4.52753	1.75143	7.30363	1.05546	0.16328	1.94764	0.827532	0	1.7122
NM_001002476	zgc:92878	DNA-directed RNA polymerase III subunit RPC8	Zv8_scaffold2974:68303-79038	0	0	0	0	0	0	0	0	0	0	0	0
NM_001002477	spryd4	SPRY domain-containing protein 4	chr8:21540911-21544490	1.308	0	2.96249	9.08713	3.04964	15.1246	10.6857	4.15455	17.2169	17.8228	4.57026	31.0753
NM_001002478	sf3b5	splicing factor 3b, subunit 5	chr13:24654320-24658148	11.5195	5.01315	18.0259	39.0525	17.8376	60.2674	43.4733	19.3965	67.5502	55.1524	16.1809	94.124
NM_001002479	zgc:92873	hypothetical protein LOC436752	chr25:12795448-12795825	14.1561	0	33.6408	37.4177	5.73631	69.0991	34.5793	9.57387	59.5848	42.7044	10.1253	75.2835
NM_001002480	zgc:92871	hypothetical protein LOC436753	chr22:4554895-4900596	5.49825	2.86133	8.13517	6.61918	2.96838	10.27	19.0378	11.632	26.4435	26.4654	13.3893	39.5416
NM_001002481	zgc:92869	maleylacetoacetate isomerase isoform 2	chr17:42026740-42034110	25.143	12.1707	38.1153	24.7409	11.384	38.0978	24.3005	10.612	37.989	70.1917	19.5239	120.859
NM_001002482	trappc5	trafficking protein particle complex subunit 5	chr1:43189749-43195433	37.3401	19.773	54.9072	33.8262	15.5439	52.1086	59.3176	26.1305	92.5047	148.532	19.6505	277.413
NM_001002483	sox1a	transcription factor Sox-1a	chr9:21076366-21078294	0.461397	0	1.11391	2.25968	0.487041	4.03231	0.316007	0	0.762907	1.07604	0	2.15209
NM_001002484	tmem147	transmembrane protein 147	chr16:45013101-45035867	26.7563	13.921	39.5917	59.8106	28.5761	91.0451	83.7938	35.591	131.997	141.862	23.4518	260.273
NM_001002485	zgc:92862	28S ribosomal protein S15, mitochondrial	Zv8_scaffold3066:240789-259174	0	0	0	0	0	0	0	0	0	0	0	0
NM_001002486	rpl38	60S ribosomal protein L38	chr12:37996628-38001434	4131.06	716.561	7545.56	7315.68	2671.76	11959.6	8115.66	0	1930000	16615.9	0	42508.4
NM_001002487	rpl35a	60S ribosomal protein L35a	chr18:43242246-43244203	10739.4	3247.46	18231.3	13546.1	6449.98	20642.3	23088.7	0	102253	50942.4	0	127360
NM_001002488	fam100aa	hypothetical protein LOC794012	chr12:19070616-19092471	17.5799	11.4194	23.7404	24.563	14.9638	34.1622	25.341	15.2486	35.4334	43.9154	22.5871	65.2438
NM_001002489	sdhda	succinate dehydrogenase [ubiquinone] cytochrome	chr5:28213089-28219928	0.550783	0	1.65235	3.16928	0	6.38238	0.998329	0	2.41018	7.47254	2.35125	12.5938
NM_001002490	ttyh2	tweety homolog 2	chr12:38003224-38113486	0.741669	0	1.5314	3.92912	1.43826	6.41998	1.04578	0.202704	1.88886	1.23436	0.20585	2.26288
NM_001002491	olfm1a	olfactomedin 1a	chr5:66361156-67206332	1.36866	0	3.10937	2.67317	0	5.64533	0.746253	0	1.95406	0	0	0
NM_001002492	cmtm4	CKLF-like MARVEL transmembrane domain-containing	chr7:45696769-45740027	1.74914	0.257468	3.24081	4.19258	1.35556	7.02961	1.26742	0.213855	2.32098	1.42121	0.232903	2.60952
NM_001002493	zgc:92851	jun dimerization protein 2	chr20:44685909-44759833	235.255	67.4362	403.074	65.3609	36.6299	94.0918	25.1014	11.066	39.1368	25.7321	7.21542	44.2487
NM_001002494	zgc:92849	ras-related and estrogen-regulated growth	chr4:11987132-11993430	2.85255	0.883975	4.82112	9.30664	4.0356	14.5777	0.937405	0	2.01983	8.45877	3.38601	13.5315
NM_001002495	uqcrq	cytochrome b-c1 complex subunit 8	chr14:40737398-40740766	350.864	170.502	531.227	745.522	366.811	1124.23	953.613	220.363	1686.86	1340.93	0	2741.23
NM_001002496	homer1	homer homolog 1	chr5:53426997-53471039	1.64542	0.548474	2.74237	2.92202	0.941218	4.90282	0.624018	0	1.24804	1.51572	0.369942	2.66149
NM_001002497	dctn5	dynactin subunit 5	chr3:32861970-32865902	17.6165	8.95997	26.273	39.9798	18.6938	61.2658	43.569	20.7188	66.4193	72.2103	18.9079	125.513
NM_001002498	hccsa	holocytochrome c synthetase a	chr2:17074212-17108753	2.76554	0.555923	4.97515	23.5539	10.818	36.2898	10.4854	4.77984	16.191	17.1519	4.79418	29.5096
NM_001002499	sec61g	Sec61 gamma subunit	chr24:17020787-17180998	503.88	219.645	788.115	1687.54	663.62	2711.47	1213.29	0	2468.57	2249.59	0	5092.95
NM_001002500	otub1	otubain 1	chr7:24880298-24893346	24.7182	12.6941	36.7424	16.1157	7.70262	24.5288	43.759	18.6496	68.8684	72.8508	17.5559	128.146
NM_001002502	zgc:92834	N(6)-adenine-specific DNA methyltransferase 1	chr1:1009637-1019260	4.33803	1.66813	7.00792	26.3285	12.0913	40.5657	12.5172	5.50308	19.5314	61.4711	29.155	93.7871
NM_001002503	ndfip1l	NEDD4 family-interacting protein 1-like	chr21:37645128-37647016	33.7034	15.3865	52.0203	23.7888	4.91366	42.6639	19.5128	7.37569	31.6499	56.9386	26.5355	87.3417
NM_001002504	hectd1	E3 ubiquitin-protein ligase HECTD1	chr17:26341744-26367908	11.3127	6.79667	15.8287	41.0713	19.8646	62.278	19.6126	8.95964	30.2655	27.8335	4.34071	51.3262
NM_001002505	sub1	RNA polymerase II transcriptional coactivator	chr5:40155587-40163170	47.1465	24.2801	70.013	46.7037	21.6449	71.7625	159.066	64.3182	253.814	212.389	39.8959	384.882
NM_001002506	lyrm1	LYR motif containing 1	chr24:38386642-38394526	5.17966	2.27182	8.08751	7.71876	2.9198	12.5177	4.30773	1.60376	7.01171	5.40812	1.20454	9.61169
NM_001002507	nrn1	neuritin precursor	chr24:2364602-2369752	1.32798	0	3.49656	9.73027	2.4081	17.0524	1.38008	0	3.33181	4.22116	8.88e-16	8.44232
NM_001002509	zgc:92824	transcription elongation factor SPT4	chr5:220266-231126	19.9183	9.57909	30.2576	36.8752	16.4859	57.2645	30.0767	13.6456	46.5079	65.6755	19.3627	111.988
NM_001002511	rabif	RAB interacting factor	chr11:24581502-24583616	5.39014	2.11371	8.66656	11.1535	4.42176	17.8853	9.6418	3.65478	15.6288	15.2509	3.97448	26.5273
NM_001002512	zgc:92818	hypothetical protein LOC436785	chr7:43167756-43175864	14.4355	7.39082	21.4803	24.3013	11.3465	37.2561	51.9429	22.8374	81.0485	114.557	20.3325	208.781
NM_001002513	slc1a4	neutral amino acid transporter A	chr13:25187464-25202808	1.07923	0.061722	2.09673	4.78293	1.70586	7.85999	2.40849	0.846877	3.97009	4.48735	1.22222	7.75248
NM_001002514	dusp22a	dual specificity protein phosphatase 22-A	chr18:28865507-28918965	3.30068	1.11964	5.48173	10.5493	5.16356	15.9351	6.17422	3.00735	9.3411	7.16218	1.79593	12.5284
NM_001002515	cdk5r1b	cyclin-dependent kinase 5 activator 1	chr12:23817813-23820692	1.90241	0	4.788	7.43189	1.87913	12.9847	1.89341	0	4.5519	4.15014	0.374422	7.92587
NM_001002516	nme5	nucleoside diphosphate kinase homolog 5	chr14:6455588-6462857	1.23669	0	2.83493	3.02851	0	6.09889	0.873252	0	2.10822	0.594847	0	1.43609
NM_001002517	arl6ip5b	ADP-ribosylation-like factor 6 interacting	chr23:3368912-3374588	217.727	86.9197	348.534	369.265	166.913	571.618	195.449	46.9899	343.908	768.199	0	1767.66
NM_001002518	mrpl46	39S ribosomal protein L46, mitochondrial	chr7:14700268-14709418	5.02458	2.03802	8.01113	26.1111	12.8337	39.3886	16.3152	7.4306	25.1998	30.2464	8.75187	51.7409
NM_001002519	zgc:92808	transmembrane protein 203	chr5:54547991-54549586	11.5314	5.61077	17.4519	43.672	20.8833	66.4607	25.901	10.6334	41.1686	60.657	15.0285	106.286
NM_001002520	cbln1	cerebellin 1 precursor	chr18:18442193-18447938	0.439873	0	1.31962	2.42141	0	5.01001	0	0	0	1.06699	0	2.57594
NM_001002521	sec11a	signal peptidase complex catalytic subunit	chr18:27038903-27048516	47.5853	24.0979	71.0727	64.5822	31.8623	97.3022	235.993	69.1619	402.823	408.473	0	834.949
NM_001002522	fam203a	brain protein 16	chr19:1704303-1711622	9.599	4.01301	15.185	98.9651	56.1525	141.778	26.1643	13.2729	39.0558	24.7199	9.51795	39.9219
NM_001002523	rgs17	regulator of G-protein signaling 17	chr13:24484592-24513115	2.61129	0.546708	4.67588	8.49914	3.08524	13.913	6.00042	2.37013	9.6307	4.21447	0.63668	7.79225
NM_001002524	rab40b	ras-related protein Rab-40B	chr12:30926844-30954138	7.96206	4.99988	10.9242	10.9684	6.59244	15.3444	4.60645	2.47955	6.73335	16.7642	8.48229	25.0461
NM_001002525	rpp38	ribonuclease P protein subunit p38	chr16:27288996-27290690	8.70867	4.14663	13.2707	32.3378	15.1652	49.5105	9.88505	4.13485	15.6352	15.5449	4.65654	26.4332
NM_001002526	atp6v1f	V-type proton ATPase subunit F	chr4:19837081-19839179	33.3073	17.0131	49.6015	50.3681	24.5052	76.2311	76.1191	32.999	119.239	150.302	25.6078	274.996
NM_001002527	sec61b	protein transport protein Sec61 subunit beta	chr16:25930033-25937526	69.8102	38.6961	100.924	134.513	68.4148	200.61	213.955	87.2446	340.666	595.605	0	1254.72
NM_001002528	asb13	ankyrin repeat and SOCS box-containing 13	chr4:11084664-11087963	1.74267	0.212033	3.27331	2.90418	0.465964	5.34239	1.37406	0.110747	2.63737	8.56986	3.44216	13.6976
NM_001002529	psmg3	proteasome assembly chaperone 3	chr3:40778738-40779897	28.7386	14.8493	42.628	107.486	51.5425	163.429	71.0313	31.07	110.993	84.5162	22.8279	146.204
NM_001002530	rab3c	ras-related protein Rab-3C	chr8:17377882-17389918	0.928092	0	2.10205	3.63847	0.711776	6.56517	1.54029	0.124145	2.95644	4.68993	0.818915	8.56094
NM_001002531	rgs8	regulator of G-protein signaling 8	chr6:37704830-37730531	1.16781	0	2.41624	4.87039	1.43995	8.30083	0.25675	0	0.770249	1.52195	0.0242688	3.01963
NM_001002532	zgc:92912	vesicle-associated membrane protein 1	chr16:8294793-8301341	1.39155	0	2.99838	1.81435	0	4.10934	0.292789	0	0.878366	1.12521	0	2.7165
NM_001002533	rab11fip4a	rab11 family-interacting protein 4A	chr25:13345237-13363035	2.83174	0	6.66467	14.4287	3.33879	25.5187	5.53637	0	11.1614	0.932019	0	1.92839
NM_001002534	nop16	nucleolar protein 16	chr21:38870794-38877955	31.5261	17.4098	45.6424	198.481	99.4551	297.507	149.972	60.9338	239.01	171.576	33.1248	310.028
NM_001002535	rwdd1	RWD domain-containing protein 1	chr16:31011055-31017939	30.8223	16.3768	45.2678	120.743	60.2799	181.205	141.774	54.9719	228.577	169.303	27.4943	311.112
NM_001002536	zgc:92799	hypothetical protein LOC436809	chr13:16397109-16429990	12.6849	6.26652	19.1033	8.81993	3.34101	14.2989	11.1355	4.56862	17.7024	26.5319	7.7311	45.3327
NM_001002537	parp6a	poly (ADP-ribose) polymerase family, member 6a	chr18:1242107-1253860	0	0	0	0.936405	0	2.26068	0.552578	0	1.33404	1.14487	0	2.41277
NM_001002538	ppp1r1c	protein phosphatase 1 regulatory subunit 1C	chr9:48018823-48319799	5.20226	1.9632	8.44132	4.09131	0.59842	7.58419	0.913902	0	2.17611	1.80608	0	3.84487
NM_001002539	ap3s2	AP-3 complex subunit sigma-2	chr25:9596329-9607356	10.8598	5.19057	16.5289	14.1238	5.74783	22.4997	29.6164	13.4094	45.8233	34.5213	10.297	58.7456
NM_001002540	zgc:92794	hypothetical protein LOC436813	chr16:40400828-40403893	5.19453	2.5381	7.85096	15.2153	7.58003	22.8506	6.8822	3.06149	10.7029	10.7858	3.00338	18.5682
NM_001002541	rgs7	regulator of G-protein signaling 7	chr17:16932050-17028890	0.737455	0	1.48478	2.79898	0.854461	4.74349	1.39479	0.47669	2.31289	2.08473	0.327127	3.84232
NM_001002542	camk2d2	calcium/calmodulin-dependent protein kinase type	chr1:13280422-13351022	0	0	0	2.37034	0.694258	4.04643	0.297202	0	0.717509	1.65009	0.425394	2.87479
NM_001002543	zgc:92791	proteasome subunit beta type-10	chr4:68847466-68856366	74.141	49.7513	98.5307	89.3013	56.4322	122.17	163.656	96.0653	231.246	147.677	68.8121	226.542
NM_001002544	polr2f	polymerase (RNA) II (DNA directed) polypeptide	chr16:19918313-19927768	29.3266	15.1135	43.5397	101.174	49.3784	152.97	49.8591	23.4632	76.255	68.7419	19.6978	117.786
NM_001002545	zgc:92789	hypothetical protein LOC436818	chr2:57337756-57497382	1.79485	0	3.61689	5.76592	1.54143	9.99042	2.90062	0.78727	5.01397	11.975	3.60887	20.3412
NM_001002546	vapal	VAMP (vesicle-associated membrane	chr5:46295449-46345689	41.3253	23.7412	58.9093	79.941	41.2803	118.602	37.2973	17.7728	56.8218	118.633	23.058	214.208
NM_001002547	psmf1	proteasome inhibitor PI31 subunit	chr6:55424275-55439153	18.9161	10.4697	27.3626	17.8439	8.92638	26.7614	50.4519	22.4581	78.4457	56.1092	15.1517	97.0666
NM_001002548	taf11	transcription initiation factor TFIID subunit	chr23:225360-300079	10.706	4.95282	16.4591	13.5453	5.33346	21.7571	23.0565	10.3374	35.7756	55.4573	15.6167	95.2979
NM_001002549	itm2ca	integral membrane protein 2Ca	chr15:40375533-40394476	0	0	0	4.11875	0.832495	7.40501	0.989679	0	2.13246	0.752273	0	1.81615
NM_001002550	pir	pirin	chr11:29813096-29832045	33.3974	17.4191	49.3756	587.325	165.532	1009.12	26.2052	11.5315	40.8789	71.7283	12.7404	130.716
NM_001002551	nsmce1	non-structural maintenance of chromosomes	chr3:39683277-39698336	1.52418	0.127837	2.92052	3.14112	0.677022	5.60521	3.3639	1.25001	5.47779	4.09337	0.962379	7.22436
NM_001002552	s100b	S100 calcium binding protein, beta (neural)	chr22:14143133-14147291	2.17207	0.341716	4.00243	8.51977	3.2228	13.8168	9.11111	3.82775	14.3945	5.91302	1.42757	10.3985
NM_001002553	polr3k	DNA-directed RNA polymerase III subunit RPC10	chr3:43433309-43437346	14.7271	5.76103	23.6932	47.0074	21.4759	72.5388	50.4856	22.036	78.9352	69.6393	18.8821	120.397
NM_001002554	zgc:92773	diamine N-acetyltransferase 2	chr5:55185461-55225939	4.85456	1.79103	7.9181	4.19804	1.08695	7.30912	15.7077	6.69899	24.7163	21.2467	5.77183	36.7216
NM_001002555	rab11bb	ras-related protein Rab-11B	chr2:55788227-55802451	3.50661	1.10952	5.90371	6.30817	1.88882	10.7275	4.40979	1.56095	7.25863	11.7837	3.37199	20.1953
NM_001002556	mrpl11	39S ribosomal protein L11, mitochondrial	chr14:31804757-31867687	9.35258	3.64174	15.0634	20.1195	8.39839	31.8406	16.8404	7.88901	25.7917	31.9594	9.46175	54.457
NM_001002557	nedd8l	neural precursor cell expressed, developmentally	chr2:36498346-36499793	20.6437	10.8539	30.4334	47.0222	23.4881	70.5563	84.7542	38.83	130.678	105.991	24.2818	187.701
NM_001002558	slc25a46	solute carrier family 25 member 46	chr5:56700108-56712473	4.92062	2.38977	7.45146	8.18998	3.51952	12.8604	7.62178	3.39775	11.8458	12.384	3.91687	20.8511
NM_001002559	zgc:92765	hypothetical protein LOC436832	chr20:25543617-25549761	13.7462	7.18061	20.3117	47.9513	24.2528	71.6497	70.7432	29.9783	111.508	84.3866	14.4173	154.356
NM_001002560	zgc:92763	hypothetical protein LOC436833	chr16:30822204-30826910	31.1262	16.7688	45.4836	21.1467	10.248	32.0455	60.0173	25.3396	94.695	116.89	21.1472	212.634
NM_001002561	clic2	chloride intracellular channel protein 2	chr14:35277227-35286521	35.9243	19.9147	51.9339	257.684	121.297	394.071	116.479	45.5579	187.401	167.571	18.2279	316.915
NM_001002562	celf4	CUGBP Elav-like family member 4	chr21:9838483-9971610	1.37639	0.145309	2.60747	2.41702	0.425468	4.40857	0.456767	0	1.10273	0.950946	0	2.049
NM_001002563	stmn4l	stathmin-like 4, like	chr17:10848817-10858992	2.39425	0.426678	4.36182	2.52764	0	5.05528	2.04183	0.336162	3.74751	1.50145	0	3.07742
NM_001002564	gtf2h3	general transcription factor IIH, polypeptide 3	chr5:71592547-71603307	1.31415	0	2.79461	1.30257	0	3.10111	2.87405	0.733601	5.01449	2.94038	0.158759	5.72201
NM_001002565	zgc:92758	phosphatidylinositol	chr20:28043853-28046704	0.879461	0	2.12321	1.71803	0	3.89118	2.08249	0.284503	3.88048	4.35104	0.602261	8.09982
NM_001002566	zgc:92757	ras-related protein Rab-10	chr20:46441169-46477151	24.8792	14.9915	34.767	83.764	44.7211	122.807	95.8075	46.0835	145.531	62.0722	21.0787	103.066
NM_001002567	mpv17l2	mpv17-like protein 2	chr2:23006281-23014733	5.7186	2.61924	8.81795	27.9435	13.3463	42.5407	11.6971	5.24536	18.1489	13.2232	3.80958	22.6368
NM_001002568	gc	vitamin D-binding protein	chr5:48084736-48130450	0.940781	0	2.27125	3.34353	0.285997	6.40106	0.354153	0	1.06246	0.54159	0	1.62477
NM_001002569	zgc:109981	probable thiopurine S-methyltransferase	chr19:47123192-47131568	14.6625	6.72145	22.6035	23.8253	10.6545	36.9962	37.841	18.026	57.6561	50.7762	15.1248	86.4276
NM_001002570	zgc:92749	hypothetical protein LOC436843	chr12:46255367-46267479	13.6005	6.38793	20.8132	14.5565	5.89099	23.222	11.0195	4.4008	17.6381	36.7424	9.95625	63.5286
NM_001002572	zgc:92746	signal recognition particle receptor subunit	chr15:13796700-13805550	17.357	8.477	26.237	236.325	112.924	359.726	59.8305	26.6319	93.0291	78.1917	17.766	138.617
NM_001002573	zgc:92744	stress-associated endoplasmic reticulum protein	chr2:2543775-2550687	138.638	93.8545	183.422	181.851	120.378	243.325	169.444	103.526	235.363	362.956	151.592	574.319
NM_001002574	nr1h4	bile acid receptor	chr18:15755392-15777776	0.322873	0	0.850122	4.06498	1.44131	6.68865	0.528034	0	1.13776	1.64014	0.152911	3.12737
NM_001002575	tmco1	transmembrane and coiled-coil domains 1	chr8:21486255-21491963	19.0669	10.1008	28.033	87.1949	43.6916	130.698	92.2678	38.085	146.451	101.698	20.1703	183.225
NM_001002576	zgc:92739	heat-responsive protein 12-like isoform 2	chr19:31973686-31990442	0.836042	0	2.0549	1.54383	0	3.57054	7.99872	3.0835	12.9139	2.85664	0.101395	5.61188
NM_001002577	suclg1	succinyl-CoA ligase [GDP-forming] subunit alpha,	chr1:45696675-45728748	45.9092	24.9734	66.8451	55.4881	27.1235	83.8527	75.9509	33.4082	118.494	203.854	7.43216	400.276
NM_001002578	ankrd54	ankyrin repeat domain-containing protein 54	chr3:23115388-23218211	30.6148	16.6793	44.5503	38.9485	20.54	57.3569	47.8955	24.5062	71.2848	104.874	40.5929	169.154
NM_001002579	gcshb	mitochondrial glycine cleavage system H protein	chr7:71636681-71648534	45.1616	23.5564	66.7669	42.9373	20.4514	65.4232	93.4152	39.4381	147.392	109.276	23.9938	194.558
NM_001002580	pmepa1	prostate transmembrane protein, androgen induced	chr15:5383-5646	11.9475	0	26.141	65.596	24.4458	106.746	33.0266	13.184	52.8693	26.3697	3.27397	49.4655
NM_001002581	crygm2d8	crystallin, gamma M2d8	chr9:21422094-21693173	0.09364	0.041847	0.145433	1.22812	0.813016	1.64322	0.0385735	0.0199307	0.0572163	0	0	0
NM_001002582	crygm2d15	crystallin, gamma M2d15	chr9:21422094-21693173	0.0257674	0.0115153	0.0400195	3.27002	0	7.5983	0.100794	0.0520794	0.149508	0	0	0
NM_001002583	zgc:92723	fas apoptotic inhibitory molecule 1	chr9:23102191-23109123	0.481949	0	1.44585	3.29401	0.150312	6.43771	2.16126	0.201739	4.12078	3.0757	0.393911	5.75749
NM_001002584	cryba2b	crystallin, beta A2b	chr9:11131742-11137677	1.59101	0	3.84104	2.33364	0	5.6339	0.598793	0	1.79638	3.90228	0.121566	7.683
NM_001002585	tcta	T-cell leukemia translocation-altered gene	chr6:47016237-47019544	10.712	4.78784	16.6362	57.7494	34.8636	80.6351	62.5047	27.6944	97.315	78.3723	18.6228	138.122
NM_001002586	cryba1b	crystallin, beta A1b	chr21:41044389-41053304	0.491032	0	1.4731	2.82549	0	5.69004	0.369689	0	1.10907	1.69605	0	3.65447
NM_001002587	lim2.3	lens intrinsic membrane protein 2.3	chr15:19613558-19620312	0.727943	0	2.18383	2.13544	0	5.15541	0.877848	0	2.31137	0.837995	0	2.51399
NM_001002588	sec63	translocation protein SEC63 homolog	chr20:32277233-32296025	5.57082	3.52645	7.6152	16.1216	10.1418	22.1014	13.2937	8.64837	17.9389	8.07753	4.39835	11.7567
NM_001002589	zgc:92716	proteasome subunit alpha type-6	chr20:15728438-15746465	46.639	23.396	69.8819	65.7311	30.5154	100.947	145.983	57.7881	234.177	180.093	29.2719	330.915
NM_001002590	zgc:92715	HRAS-like suppressor	chr11:43418696-43422824	1.30708	0	3.15558	0.958592	0	2.87578	0	0	0	1.31331	0	3.17062
NM_001002591	rnd3b	rho-related GTP-binding protein RhoE	chr9:22380113-22387540	20.6263	10.8789	30.3737	90.4926	45.2024	135.783	41.7983	18.61	64.9866	142.073	18.7155	265.431
NM_001002592	zgc:92321	spindle and kinetochore-associated protein 1	chr10:17168985-17175949	0.835987	0	1.89344	2.43489	0.208274	4.6615	3.96479	1.40836	6.52122	7.51464	1.88015	13.1491
NM_001002593	tnfsf10l2	tumor necrosis factor ligand superfamily member	chr24:28248066-28253070	11.2262	5.57247	16.88	5.52762	2.06535	8.9899	16.3219	7.28506	25.3588	93.0028	11.7751	174.23
NM_001002594	sgce	epsilon-sarcoglycan	chr19:39551412-39582251	13.7962	7.55443	20.0379	19.2058	9.86909	28.5424	9.12629	4.00693	14.2457	45.4802	11.9381	79.0223
NM_001002595	egln1	egl nine homolog 1	chr11:30243308-30317852	4.34694	1.88705	6.80683	9.11004	3.90505	14.315	7.50877	3.23133	11.7862	12.7414	3.76648	21.7162
NM_001002596	zgc:92313	prostasin	chr12:4556818-4564782	24.2579	12.7006	35.8152	105.444	54.73	156.159	44.4526	19.854	69.0512	95.386	17.1137	173.658
NM_001002597	syn2a	synapsin-2	chr23:3461576-4351323	0.416873	0	0.997737	1.24899	0.0236249	2.47436	0.983568	0.145095	1.82204	0.778257	0	1.65932
NM_001002598	lzic	protein LZIC	chr23:29024885-29029737	9.6714	4.23711	15.1057	20.5696	9.57903	31.5601	18.9121	7.9869	29.8373	67.925	15.9657	119.884
NM_001002599	sult1st6	sulfotransferase 1C1	chr22:30665062-30672270	16.1074	8.56978	23.645	14.9757	6.86402	23.0874	6.25554	2.63305	9.87803	32.7171	8.95608	56.4782
NM_001002600	ube2r2	ubiquitin-conjugating enzyme E2 R2	chr21:9544758-9555346	3.68301	1.41283	5.95319	9.25292	3.90251	14.6033	4.89813	2.08809	7.70817	4.52168	1.23807	7.80529
NM_001002602	zdhhc7	palmitoyltransferase ZDHHC7	chr18:6536508-6552867	3.01606	1.08857	4.94356	8.62517	3.69364	13.5567	5.97502	2.86196	9.08807	4.81151	1.68618	7.93685
NM_001002603	ccdc65	coiled-coil domain-containing protein 65	chr6:7265431-8023018	0.427345	0	1.14492	1.44545	0	3.05119	0.396155	0	1.04392	0.768088	0	1.78871
NM_001002604	morf4l1	mortality factor 4-like protein 1	chr18:20392415-20403742	25.9501	13.8806	38.0196	29.041	14.4665	43.6155	54.3664	22.8925	85.8402	115.107	12.1512	218.063
NM_001002605	sirt5	NAD-dependent deacetylase sirtuin-5	chr20:5971813-5988250	13.6527	7.8999	19.4054	5.61311	2.34599	8.88024	17.1238	8.32098	25.9266	48.5773	11.6966	85.4579
NM_001002606	zgc:92287	hypothetical protein LOC436879	chr23:17452851-17477758	2.0373	0.373851	3.70075	2.25687	0.129072	4.38466	0.923183	0	1.98918	0.487005	0	1.28228
NM_001002607	rnls	renalase	chr12:16172361-16294139	7.1874	3.76583	10.609	6.28139	2.30015	10.2626	10.481	4.81813	16.1439	17.2173	4.55062	29.884
NM_001002608	rgp1	retrograde Golgi transport protein RGP1 homolog	chr7:24696019-24708990	4.42701	2.01435	6.83966	10.9215	4.76973	17.0733	7.09272	3.22593	10.9595	16.2233	5.13823	27.3083
NM_001002609	psmb2	proteasome subunit beta type-2	Zv8_NA1978:20486-38446	0	0	0	0	0	0	0	0	0	0	0	0
NM_001002610	srsf5b	splicing factor, arginine/serine-rich 5	chr20:28584099-28598927	27.7222	15.7207	39.7237	74.1773	38.3878	109.967	51.4767	20.9462	82.0071	82.2313	7.19818	157.264
NM_001002611	tyw3	tRNA wybutosine-synthesizing protein 3 homolog	chr2:10689267-10711609	1.82043	0.269632	3.37123	10.4656	4.87959	16.0517	3.74241	1.4228	6.06201	11.6797	3.22882	20.1306
NM_001002612	zgc:92275	hypothetical protein LOC436885	chr21:9126043-9145069	0.494968	0	1.21409	2.78653	0.656247	4.91682	0.654217	0	1.40964	0.624576	0	1.50786
NM_001002613	nrbf2	nuclear receptor-binding factor 2	chr12:8944828-8954816	9.55431	5.18617	13.9224	21.7244	10.5816	32.8672	8.83745	3.99781	13.6771	36.8049	9.59136	64.0185
NM_001002614	si:busm1-241h12.4	hypothetical protein LOC368857	chr18:29526730-29536125	10.9122	5.41929	16.4051	26.5688	12.8063	40.3313	22.9541	10.0498	35.8584	34.0189	9.18596	58.8519
NM_001002615	mterfd1	mTERF domain-containing protein 1,	chr19:44885245-44892246	2.527	0.638352	4.41564	15.244	8.2256	22.2624	4.58658	1.71097	7.46219	10.6106	3.16355	18.0576
NM_001002616	peli2	protein pellino homolog 2	chr17:40881234-40931276	4.95973	2.71061	7.20886	4.28443	1.73025	6.83861	3.05042	1.52136	4.57947	2.91579	1.11611	4.71547
NM_001002617	tspan33	tetraspanin-33	chr4:14767875-14779049	22.4016	12.3071	32.4962	60.9196	30.7585	91.0806	55.7938	23.7871	87.8005	57.0735	12.753	101.394
NM_001002618	apoa1bp	apolipoprotein A-I-binding protein precursor	chr19:6941813-6946186	16.33	8.11405	24.5459	7.88824	3.10552	12.671	21.2735	9.55102	32.9959	69.7304	15.4058	124.055
NM_001002619	nup37	nucleoporin Nup37	chr4:17141015-17183716	2.64747	0.825745	4.4692	8.07506	3.29151	12.8586	13.6109	5.76581	21.456	21.5465	6.29798	36.7949
NM_001002620	coq3	hexaprenyldihydroxybenzoate methyltransferase,	chr16:31465852-31476449	8.25863	4.18348	12.3338	5.69998	2.15503	9.24494	12.5641	5.52374	19.6045	24.6419	6.99733	42.2864
NM_001002621	zgc:92254	hypothetical protein LOC436894	chr13:26136028-26144574	35.3189	17.9255	52.7122	40.1341	18.6324	61.6358	23.216	9.80848	36.6235	56.8719	12.6114	101.132
NM_001002622	irf8	interferon regulatory factor 8	chr18:28856351-28862204	6.80629	3.41005	10.2025	20.8797	10.5734	31.1859	36.6966	16.6618	56.7315	38.4666	10.9236	66.0096
NM_001002623	zgc:92249	retinoic acid receptor responder protein 3	chr14:47498913-47504767	9.23293	4.82206	13.6438	15.7208	7.94536	23.4963	44.8777	19.8014	69.954	35.0319	9.99003	60.0739
NM_001002624	cldn11a	claudin-11	chr2:24690743-24694444	4.80733	2.13606	7.47861	12.4268	5.43259	19.4211	4.71968	1.84889	7.59047	11.3053	2.85102	19.7596
NM_001002625	supt3h	transcription initiation protein SPT3 homolog	chr17:5435120-5740215	2.68233	0.443601	4.92106	5.49928	1.50261	9.49596	3.00664	0.860578	5.1527	4.09379	0.974225	7.21335
NM_001002626	zgc:92242	hypothetical protein LOC436899	chr14:8344039-8380686	41.0264	24.1783	57.8746	127.771	66.2089	189.332	45.2627	22.3373	68.188	73.0561	20.0223	126.09
NM_001002627	lrrc57	leucine-rich repeat-containing protein 57	chr17:10887757-10898121	3.32293	1.17304	5.47281	6.62354	2.35257	10.8945	6.8509	2.8963	10.8055	15.4753	4.45897	26.4916
NM_001002628	ccdc85cb	coiled-coil domain-containing protein 85C-B	chr5:73139903-73209278	5.31992	2.61814	8.02169	9.68246	4.46565	14.8993	3.42021	1.52771	5.31272	8.24623	3.0579	13.4346
NM_001002629	zgc:92233	hypothetical protein LOC436902	chr4:24919257-24923366	61.639	35.2057	88.0723	8.19135	3.47867	12.904	10.3815	3.96298	16.8001	79.5155	22.5728	136.458
NM_001002630	bpgm	bisphosphoglycerate mutase	chr25:21003968-21011543	4.06732	2.05366	6.08098	10.0087	4.98932	15.028	3.72107	1.47954	5.96259	7.11649	2.25658	11.9764
NM_001002631	dffa	DNA fragmentation factor subunit alpha	chr23:28255970-28261444	7.22055	3.63313	10.808	15.1669	7.60216	22.7317	16.1937	7.50747	24.8799	24.9862	7.37012	42.6023
NM_001002632	prkab1a	5'-AMP-activated protein kinase subunit beta-1	chr10:16773062-16782663	3.43476	1.55266	5.31687	6.56243	2.88282	10.242	2.58853	0.845827	4.33124	10.5499	3.39309	17.7066
NM_001002633	cryzl1	quinone oxidoreductase-like protein 1	chr1:47371597-47826232	4.06665	1.77686	6.35643	7.9214	0	1285.76	11.3722	4.78566	17.9587	18.1687	5.33115	31.0062
NM_001002634	nipal3	NIPA-like protein 3	chr17:24827112-24834107	30.2749	17.1371	43.4127	105.025	50.9136	159.136	51.0407	19.5395	82.5419	96.0787	4.71277	187.445
NM_001002635	slc17a9b	solute carrier family 17, member 9b	chr23:16943547-16969744	2.88691	1.32889	4.44492	16.4059	7.86827	24.9435	9.00019	4.41144	13.589	18.683	5.44679	31.9193
NM_001002636	khk	ketohexokinase	chr17:10439034-10453848	1.03952	0	2.21411	5.3538	1.70849	8.99911	0.7662	0	1.67137	2.25978	0.314302	4.20525
NM_001002637	tmem53	transmembrane protein 53	chr2:30824660-30828642	4.47301	1.72043	7.22559	11.9427	5.03126	18.8541	10.8855	4.75696	17.0141	27.5688	7.58089	47.5568
NM_001002638	zgc:92203	prolactin regulatory element-binding protein	chr16:2640857-2646324	14.9644	7.28105	22.6478	33.1922	15.2614	51.1229	27.6618	12.1681	43.1556	86.3465	20.8604	151.832
NM_001002639	zgc:92202	death effector domain-containing protein	chr8:14227917-14243803	4.63498	2.35751	6.91246	10.7593	5.08921	16.4294	7.93513	3.59976	12.2705	6.78799	2.25628	11.3197
NM_001002640	zgc:92201	TM2 domain-containing protein 2 precursor	chr5:24893134-24898632	10.6212	6.23925	15.0032	11.8285	5.7032	17.9538	15.5643	9.08616	22.0425	22.6644	11.5632	33.7657
NM_001002641	acss2	acetyl-coenzyme A synthetase, cytoplasmic	chr23:7912015-7932377	9.09409	4.86996	13.3182	9.9377	5.11308	14.7623	15.449	7.82576	23.0722	30.434	7.67639	53.1917
NM_001002642	camk2n2	calcium/calmodulin-dependent protein kinase II	chr24:25360047-25362301	0.386462	0	1.01755	8.39872	4.21658	12.5809	1.34376	0.221233	2.46628	2.07249	0.276672	3.86831
NM_001002643	slc2a3	solute carrier family 2, facilitated glucose	chr19:9370681-9396926	0.931068	0.283381	1.57875	5.15626	2.66477	7.64775	1.2683	0.50291	2.03368	1.69358	0.339355	3.0478
NM_001002644	zgc:92474	hypothetical protein LOC436917	Zv8_NA868:2213-23135	0	0	0	0	0	0	0	0	0	0	0	0
NM_001002645	zgc:92030	hypothetical protein LOC436918	chr24:2665107-2676190	19.8367	10.7575	28.9159	12.7028	6.25174	19.1539	34.9693	15.5848	54.3537	69.0162	13.8402	124.192
NM_001002646	ada	adenosine deaminase	chr23:25407346-25437555	70.9283	36.5924	105.264	55.5841	30.0445	81.1237	73.5295	25.2252	121.834	134.682	3.91292	265.45
NM_001002647	zgc:92020	early growth response protein 3	chr8:47297910-47304196	2.70719	1.27277	4.1416	29.589	16.9455	42.2325	2.91414	1.41246	4.41581	2.4589	0.927845	3.98995
NM_001002648	slc38a3	solute carrier family 38, member 3	chr8:24347625-24379193	28.8224	16.4005	41.2442	63.6018	32.9481	94.2555	70.2114	22.5729	117.85	201.706	0	432.256
NM_001002649	aclya	ATP-citrate synthase	chr3:14132537-14189501	16.2894	9.33514	23.2437	24.5181	13.2131	35.8231	37.6594	13.8014	61.5174	53.8504	3.82617	103.875
NM_001002650	crlf1a	cytokine receptor-like factor 1a	chr2:40868206-40912211	6.35396	3.5067	9.20122	61.6319	32.287	90.9767	15.7171	7.82	23.6142	35.116	8.29904	61.9329
NM_001002651	limk2	LIM domain kinase 2	chr5:18762197-18802163	52.8284	23.3802	82.2765	115.94	52.1472	179.734	64.3878	16.4608	112.315	139.032	0	296.151
NM_001002652	cacnb1	voltage-dependent L-type calcium channel subunit	chr3:12206459-12272635	0.694123	0	1.57213	5.16937	2.25289	8.08585	1.02373	0.0438513	2.00361	1.16395	0.136226	2.19168
NM_001002653	serpinb1	serpin peptidase inhibitor, clade B (ovalbumin),	chr20:26522259-26528233	12.6128	5.68916	19.5365	25.012	11.3699	38.6542	19.4376	8.2946	30.5806	42.6702	11.2169	74.1234
NM_001002654	pdlim5	PDZ and LIM domain 5	chr5:6220815-6691529	1.25844	0	2.63775	1.46378	0	3.28297	0.170852	0.147153	0.194551	0.301177	0.261076	0.341277
NM_001002655	atxn7l2b	ataxin 7-like 2b	chr8:25859227-25874442	2.73584	1.29281	4.17887	9.15768	4.53249	13.7829	4.08787	1.80569	6.37006	6.98642	2.08281	11.89
NM_001002656	dgcr2	DiGeorge syndrome critical region gene 2	chr10:40652810-40695821	5.24213	3.63606	6.84821	5.32688	3.49698	7.15678	5.15275	3.43021	6.8753	5.95294	3.58222	8.32366
NM_001002657	uqcrc2a	ubiquinol-cytochrome c reductase core protein	chr3:57711140-57728902	19.028	9.98323	28.0728	23.3517	11.2041	35.4992	43.574	18.685	68.4629	103.724	12.5574	194.89
NM_001002658	frs2b	fibroblast growth factor receptor substrate 2b	chr25:34987974-35000674	6.84316	3.58345	10.1029	5.56323	2.38139	8.74508	5.66736	2.88865	8.44607	12.008	3.7926	20.2234
NM_001002659	rnaseh1	ribonuclease H1	chr20:30093002-30099696	8.34163	4.00111	12.6821	15.2567	6.75515	23.7582	23.096	9.97931	36.2127	23.6314	7.05854	40.2042
NM_001002660	sesn1	sestrin-1	chr20:31999875-32005758	12.8093	7.70381	17.9148	27.6833	15.1426	40.224	11.2467	5.79867	16.6947	85.7676	7.08055	164.455
NM_001002661	rad17	cell cycle checkpoint protein RAD17	chr5:24160851-24171357	1.93144	0.776813	3.08607	5.31602	2.28644	8.3456	6.5215	2.81565	10.2273	8.35342	2.46055	14.2463
NM_001002662	rgs2	regulator of G-protein signaling 2	chr22:25046270-25048439	14.7646	7.14434	22.3849	250.056	125.479	374.633	33.0122	15.8052	50.2193	27.7654	8.69429	46.8365
NM_001002663	jmjd5	lysine-specific demethylase 8 isoform 2	chr3:39666689-39679346	0.642145	0	1.46951	3.55017	1.02976	6.07058	1.65169	0.412434	2.89094	1.94746	0.132672	3.76225
NM_001002664	zgc:91960	magnesium transporter NIPA4	chr21:28405153-28422300	9.08323	4.54919	13.6173	22.9584	11.752	34.1649	16.2703	7.34016	25.2004	38.8813	7.67239	70.0902
NM_001002665	dmtf1	cyclin-D-binding Myb-like transcription factor	chr4:9303163-9317121	2.7059	1.32504	4.08675	5.86312	2.78535	8.94089	4.76742	2.16586	7.36898	8.25599	2.74527	13.7667
NM_001002666	slc1a1	excitatory amino acid transporter 3	chr7:71497390-71521556	0.226948	0	0.597552	3.19646	1.13325	5.25966	0.464439	0	0.960945	0.885856	0.0935223	1.67819
NM_001002667	slc25a36a	solute carrier family 25 member 36-A	chr2:39175523-39203299	5.65351	3.28245	8.02458	8.11208	4.57268	11.6515	7.519	3.75548	11.2825	13.0203	4.24409	21.7966
NM_001002668	zgc:91944	hypothetical protein LOC436941	chr19:31723272-31752337	7.22456	3.90112	10.548	4.99401	2.44378	7.54424	9.08915	4.13478	14.0435	22.1392	5.66923	38.6092
NM_001002669	zgc:91940	hypothetical protein LOC436942	chr12:32389946-32396526	6.48737	3.20324	9.7715	16.826	8.78348	24.8685	9.65219	4.65928	14.6451	25.8698	8.91326	42.8263
NM_001002670	cryabb	crystallin, alpha B, b	chr5:58618168-58622476	0.533747	0	1.19162	3.18164	1.06678	5.29651	1.08732	0.207989	1.96666	2.18262	0.584273	3.78096
NM_001002671	clrn1	clarin-1	chr15:4508733-4517947	1.18802	0	2.43461	2.41489	0.254946	4.57482	0.34665	0	0.912728	3.23143	0.807294	5.65556
NM_001002672	zgc:91931	AP-4 complex subunit mu-1	chr10:17605315-17612591	2.9405	1.18305	4.69795	4.23075	1.45863	7.00288	6.69416	2.83517	10.5531	15.0132	4.32949	25.6969
NM_001002673	sart1	U4/U6.U5 tri-snRNP-associated protein 1	chr21:29607126-29629101	11.5706	6.68788	16.4533	17.7174	8.68666	26.7482	24.0603	12.1049	36.0157	26.6468	8.33947	44.9541
NM_001002674	dnase1	deoxyribonuclease-1	chr3:25161343-25166754	1.0166	0	2.26962	3.10081	0.429993	5.77164	0.470161	0	1.23793	0.334658	0	1.00397
NM_001002675	ccr10	chemokine (C-C motif) receptor 10	chr24:34895405-34897850	4.16649	1.79004	6.54294	5.61973	2.40881	8.83066	3.32789	1.52697	5.1288	7.28047	2.72918	11.8318
NM_001002676	bcat2	branched-chain-amino-acid aminotransferase,	chr3:27331595-27343949	25.5703	14.4283	36.7122	25.9709	13.566	38.3757	47.0072	16.6906	77.3239	103.455	0	211.206
NM_001002677	sumo3b	small ubiquitin-related modifier 3 precursor	chr9:12203212-12207499	24.2422	13.0485	35.436	34.4653	17.0501	51.8805	63.713	27.4353	99.9907	61.8363	15.5228	108.15
NM_001002678	timm10	mitochondrial import inner membrane translocase	chr1:41976046-41980075	19.1017	9.0123	29.1911	49.7612	22.4033	77.119	40.3967	18.2129	62.5805	66.9568	17.9347	115.979
NM_001002679	rab3db	ras-related protein Rab-3B	chr3:9601929-10262913	1.42329	0.164002	2.68258	3.46526	0.92786	6.00266	0.58523	0	1.34376	0.814996	0	1.82542
NM_001002680	zgc:86870	52 kDa repressor of the inhibitor of the protein	chr15:19898708-19907314	2.44708	1.13563	3.75853	3.98075	1.61645	6.34504	3.66606	1.66984	5.66228	6.49388	1.74772	11.2401
NM_001002681	zgc:86841	prohibitin 2	chr6:31626072-31633151	11.5119	6.03511	16.9886	18.697	8.80405	28.59	22.5795	10.3779	34.7811	21.0678	6.60288	35.5327
NM_001002682	casq2	calsequestrin-2	chr9:33497987-33507853	2.26632	1.01565	3.51699	4.4232	2.0815	6.76491	0.4176	0	0.886942	6.8902	2.38497	11.3954
NM_001002683	dpp3	dipeptidyl peptidase 3	chr21:29645017-29658997	24.987	14.5288	35.4451	22.8238	11.9567	33.691	72.2309	22.0263	122.436	79.928	6.23452	153.622
NM_001002684	zgc:86764	hypothetical protein LOC797431	chr21:21597162-21609736	2.11341	0.771857	3.45496	5.22343	2.07462	8.37223	3.64569	1.54781	5.74357	6.74892	1.86763	11.6302
NM_001002685	agpat9	glycerol-3-phosphate acyltransferase 3	chr21:20396729-20411176	2.66903	0.980989	4.35708	4.14655	1.52404	6.76905	3.29381	1.59288	4.99475	7.15246	3.44946	10.8555
NM_001002686	blvrb	flavin reductase	chr18:45026951-45035513	26.2119	13.3092	39.1146	31.5634	15.1806	47.9463	56.3498	24.7493	87.9504	94.212	19.8739	168.55
NM_001002687	zgc:91849	hypothetical protein LOC572021	chr9:185642-196713	11.1853	6.67869	15.6918	94.6912	42.7432	146.639	24.2098	11.8425	36.577	31.8176	7.52148	56.1138
NM_001002688	cdc34b	ubiquitin-conjugating enzyme	chr2:46523688-46548009	10.3946	5.83465	14.9546	33.4338	17.6686	49.1989	22.9863	11.4675	34.505	62.8157	10.7262	114.905
NM_001002689	gata2b	GATA-binding protein 2b	chr6:44370854-44380587	1.38139	0.243865	2.51891	6.30855	3.00107	9.61603	0.608531	0	1.3112	3.76484	1.28813	6.24154
NM_001002690	csdc2	cold shock domain-containing protein C2	chr12:18077828-18081960	0.566181	0	1.49075	5.12275	1.3874	8.8581	2.78032	0.853688	4.70696	4.20911	1.15494	7.26327
NM_001002691	gpr137bb	G protein-coupled receptor 137bb	chr14:28183788-28195263	6.25818	2.9247	9.59166	15.4197	7.4867	23.3527	10.2945	5.0355	15.5534	18.4348	5.14787	31.7216
NM_001002692	ppp1r14bb	protein phosphatase 1, regulatory (inhibitor)	chr7:66708069-66745237	31.6156	18.6977	44.5336	136.345	63.305	209.385	76.5888	29.1853	123.992	120.939	1.399	240.479
NM_001002693	zgc:91818	hypothetical protein LOC436966	chr9:29052870-29103124	0.870177	0	1.77188	3.82634	1.24937	6.4033	0.707552	0	1.47883	1.23488	0.0917147	2.37804
NM_001002694	prcp	lysosomal Pro-X carboxypeptidase	chr15:17697006-17782449	3.88555	1.84661	5.9245	7.75972	3.70014	11.8193	6.86725	3.14922	10.5853	10.5818	3.78273	17.3809
NM_001002695	zgc:92631	cytochrome c oxidase subunit VIb-like	chr24:38294682-38299210	79.5609	42.9939	116.128	142.179	68.8743	215.484	434.883	133.051	736.716	627.01	0.961139	1253.06
NM_001002696	zgc:92630	hypothetical protein LOC436969	chr15:14100368-14121827	73.0829	41.2931	104.873	276.051	133.287	418.816	182.696	62.1184	303.274	300.57	3.79757	597.342
NM_001002697	denr	density-regulated protein	chr10:42432527-42928481	58.8858	32.5089	85.2628	80.578	40.1911	120.965	129.007	55.2284	202.786	255.396	24.9196	485.873
NM_001002698	tomm20b	mitochondrial import receptor subunit TOM20	chr11:43070788-43080587	52.0158	27.6581	76.3735	109.537	56.3806	162.694	97.6951	44.018	151.372	239.492	20.6873	458.296
NM_001002699	csrp2bp	cysteine-rich protein 2-binding protein	chr22:26301022-26313232	3.87636	1.98091	5.77181	3.97692	1.76789	6.18594	5.37639	2.58174	8.17104	12.5253	3.91662	21.1341
NM_001002700	faah2a	fatty-acid amide hydrolase 2-A	chr1:39249273-39270427	4.045	1.88299	6.20701	6.92638	3.15509	10.6977	7.81203	3.75489	11.8692	15.0954	4.30664	25.8841
NM_001002701	tmem136	transmembrane protein 136	chr5:61331497-61336047	0.445502	0	1.33651	2.15113	0	4.63504	1.37552	0	2.77468	4.46385	1.08351	7.8442
NM_001002702	crebl2	cAMP-responsive element-binding protein-like 2	chr4:217143-220761	8.75025	2.5844	14.9161	7.37269	0.336429	14.409	12.936	5.14078	20.7312	20.6753	5.76692	35.5837
NM_001002703	snrnp27	U4/U6.U5 small nuclear ribonucleoprotein 27 kDa	chr5:10909051-10920033	37.6791	19.2735	56.0847	67.6865	32.6686	102.704	81.4864	34.9824	127.99	140.908	26.1002	255.717
NM_001002704	zgc:92611	hypothetical protein LOC436977	chr10:20171675-20174446	36.9415	20.3138	53.5691	125.638	63.3142	187.962	128.16	48.6262	207.694	216.574	16.3259	416.822
NM_001002705	zgc:92610	transmembrane channel-like protein 6	Zv8_NA868:2213-23135	0	0	0	0	0	0	0	0	0	0	0	0
NM_001002706	lygl1	lysozyme g-like 1	chr14:22189138-22194577	161.05	84.0324	238.068	275.681	140.269	411.093	344.307	97.7112	590.902	649.947	0	1368.38
NM_001002707	zgc:92606	gamma-aminobutyric acid receptor-associated	chr16:11162150-11170673	23.8145	13.1028	34.5263	41.0646	20.9782	61.1509	38.31	17.6321	58.9878	93.243	25.4087	161.077
NM_001002708	pde6d	retinal rod rhodopsin-sensitive cGMP	chr6:27420282-27432777	4.0987	1.36621	6.8312	4.07071	0.716567	7.42486	4.14161	1.69894	6.58428	3.67482	1.11599	6.23364
NM_001002709	ophn1	oligophrenin 1	chr5:34109308-34170373	6.04828	3.117	8.97956	7.15723	3.03259	11.2819	6.16676	2.97961	9.35392	15.37	4.71129	26.0288
NM_001002710	ccdc149b	coiled-coil domain-containing protein 149-B	chr1:39454691-39473643	0.425073	0	0.962754	3.01764	1.00401	5.03126	1.20576	0.358338	2.05318	1.7434	0.253707	3.23308
NM_001002711	fundc1	FUN14 domain-containing protein 1	chr9:34137653-34139295	49.1444	25.5548	72.7339	65.5258	31.3306	99.7209	119.968	47.7574	192.178	172.384	25.4674	319.3
NM_001002712	zgc:92598	hypothetical protein LOC436985	chr13:2454591-2460519	20.6511	8.19392	33.1082	38.9816	15.6265	62.3367	33.544	14.6988	52.3893	47.1429	13.5646	80.7211
NM_001002713	mfsd5	major facilitator superfamily domain-containing	chr23:35439989-35443258	3.47379	1.83344	5.11414	6.30458	2.94642	9.66275	7.40131	3.68285	11.1198	8.6725	2.69901	14.646
NM_001002714	psmg1	proteasome assembly chaperone 1	chr10:96291-688048	22.2905	12.1786	32.4024	38.5888	19.3696	57.808	36.615	18.507	54.7229	75.2976	21.2804	129.315
NM_001002715	zgc:92360	hypothetical protein LOC436988	chr6:536406-544586	7.20606	2.80854	11.6036	9.61204	3.307	15.9171	20.8858	10.4974	31.2743	20.4592	6.73437	34.184
NM_001002716	allc	allantoicase	chr20:30069565-30085010	0.758379	0	1.63408	3.70586	1.12614	6.28558	1.32363	0.244753	2.40252	0.903418	0	1.9466
NM_001002717	pak2a	serine/threonine-protein kinase PAK 2	chr2:34661528-34681567	30.5119	17.6856	43.3382	20.3223	11.2797	29.3649	57.1622	24.9857	89.3386	75.8568	11.8674	139.846
NM_001002718	ubtd2	ubiquitin domain-containing protein 2	chr21:37245412-37311192	10.1198	5.26224	14.9774	13.1834	6.09777	20.269	27.4059	12.6298	42.182	91.118	8.82911	173.407
NM_001002719	imp4	U3 small nucleolar ribonucleoprotein protein	chr5:24819034-24823856	9.72685	4.81109	14.6426	96.3168	47.7661	144.867	29.7283	13.2985	46.1581	34.5722	10.2994	58.8451
NM_001002720	lbr	lamin-B receptor	chr20:36294582-36315205	2.36184	1.07406	3.64962	7.62156	3.77585	11.4673	8.51496	4.06938	12.9605	16.0321	4.99266	27.0715
NM_001002721	tfip11	tuftelin-interacting protein 11	chr23:17269271-17294623	4.45543	2.10114	6.80972	18.8596	8.94846	28.7707	9.1395	3.90244	14.3766	13.871	3.66229	24.0798
NM_001002722	ttc33	tetratricopeptide repeat protein 33	chr5:33848402-33882886	2.42079	0.826029	4.01556	5.97781	2.38957	9.56605	5.8851	2.533	9.2372	11.0074	3.27036	18.7444
NM_001002723	zgc:92594	hypothetical protein LOC436996	chr25:36185915-36188457	59.8117	32.2165	87.4069	317.904	187.183	448.625	43.8827	21.4285	66.337	91.4308	46.3846	136.477
NM_001002724	zgc:92591	hypothetical protein LOC436997	chr24:33113972-33220036	1.18153	0	2.85245	2.23029	0.127552	4.33302	0.62845	0	1.6547	0	0	0
NM_001002725	zdhhc3	zinc finger, DHHC-type containing 3	chr16:38009641-38046225	2.64353	1.04205	4.24502	4.74851	1.69307	7.80395	6.75999	3.22123	10.2987	7.67674	2.71592	12.6376
NM_001002726	wdhd1	WD repeat and HMG-box DNA-binding protein 1	chr17:14057408-14097041	2.32792	1.08063	3.57521	2.60408	1.07643	4.13173	4.93808	2.14184	7.73432	5.17364	1.6896	8.65767
NM_001002727	rnf144ab	probable E3 ubiquitin-protein ligase RNF144A-B	chr20:29550401-29578516	2.64571	1.22923	4.0622	3.98158	1.47362	6.48953	2.08452	0.804853	3.36419	9.47062	2.92564	16.0156
NM_001002728	zgc:92578	chaperone activity of bc1 complex-like,	chr20:38350883-38411924	17.1152	10.1484	24.082	12.7204	6.81272	18.6281	24.9608	11.0445	38.877	53.3592	7.59873	99.1197
NM_001002729	wipi2	WD repeat domain, phosphoinositide interacting	chr3:37943785-37960487	13.6069	7.59031	19.6235	15.6369	7.68893	23.5849	35.5004	16.3618	54.639	87.8284	10.4408	165.216
NM_001002730	zgc:92566	islet cell autoantigen 1	Zv8_NA4500:90-10423	0	0	0	0	0	0	0	0	0	0	0	0
NM_001002731	zgc:92567	nuclear transcription factor Y, alpha like	chr8:25789498-25802171	3.64118	1.54132	5.74103	5.48168	2.13897	8.82439	1.99773	0.552992	3.44248	6.30721	1.52278	11.0916
NM_001002733	nxph1	neurexophilin-1	chr19:37097411-37166963	1.81851	0.635443	3.00157	3.77828	1.47189	6.08468	1.46502	0.465771	2.46426	9.37831	4.24891	14.5077
NM_001002734	tspan18a	tetraspanin 18a	chr7:26819078-26893229	1.99864	0.476781	3.5205	5.1178	1.71572	8.51988	3.64089	1.39457	5.88722	11.2815	3.40331	19.1596
NM_001002735	lctla	lactase-like	chr7:34567981-34576998	0.670007	0	1.38628	2.52915	0.817443	4.24085	0.733346	0.0314128	1.43528	1.39017	0.279043	2.50129
NM_001002736	asb1	ankyrin repeat and SOCS box protein 1	chr9:46533823-46550661	0.705502	0	1.70323	1.686	0	3.63282	1.01002	0	2.17629	1.12147	0	2.38912
NM_001002738	kctd9	BTB/POZ domain-containing protein KCTD9	chr10:40143312-40156558	2.79433	0.996293	4.59236	4.53115	1.4813	7.581	4.84926	2.20712	7.4914	1.79196	0.359693	3.22422
NM_001002739	zgc:100980	hypothetical protein LOC437012	chr12:44090960-45361449	1.41981	0.467385	2.37223	4.64422	2.02567	7.26278	2.05539	0.771321	3.33947	3.57177	0.994169	6.14938
NM_001002740	eef2k	eukaroytic elongation factor 2 kinase	chr12:11057480-11085484	11.2282	6.47654	15.9799	7.26335	3.8955	10.6312	9.85653	4.86776	14.8453	23.2495	5.95647	40.5425
NM_001002741	rnpep	aminopeptidase B	chr11:24524963-24548713	1.68491	0.454424	2.91539	3.88996	1.36348	6.41645	7.38325	3.22469	11.5418	12.8664	3.79269	21.9401
NM_001002742	trappc1	trafficking protein particle complex subunit 1	chr23:42173785-42178227	33.1331	15.5845	50.6817	38.6779	16.5617	60.794	108.69	47.8445	169.536	228.421	45.5683	411.275
NM_001002743	tk2	thymidine kinase 2, mitochondrial	chr7:45764177-45769405	9.01942	4.2976	13.7412	32.7715	15.4959	50.0471	12.0419	5.11633	18.9675	21.3622	6.36554	36.3588
NM_001002744	zgc:100937	hypothetical protein LOC437017	chr5:23705665-23719613	5.56955	2.64311	8.49599	25.5976	13.0868	38.1083	6.66212	3.3009	10.0233	4.23492	1.2989	7.17094
NM_001002745	impa1	inositol monophosphatase 1	chr2:25376286-25382226	13.9848	7.35806	20.6116	21.832	10.743	32.9209	41.56	19.003	64.1171	78.9302	16.859	141.001
NM_001002746	pcca	propionyl-CoA carboxylase alpha chain,	chr1:23515506-23607168	8.2493	4.47316	12.0254	12.2961	6.1842	18.4081	23.1442	10.4378	35.8506	34.0409	7.46941	60.6123
NM_001002747	ube2b	ubiquitin-conjugating enzyme E2 B	chr21:46040777-46049830	2.21189	0.82573	3.59806	4.13002	1.54002	6.72003	2.22654	0.98044	3.47264	1.67408	0.439007	2.90916
NM_001002748	zgc:100919	vertebrate transmembrane 4 superfamily-like	chr8:30450235-30472976	17.4317	9.46677	25.3967	319.35	145.754	492.946	155.361	50.9835	259.738	239.356	0	482.814
NM_001002749	tyrp1b	5,6-dihydroxyindole-2-carboxylic acid oxidase	chr1:18747301-18760549	2.76495	1.0654	4.46451	5.50753	2.26583	8.74923	4.52406	1.95986	7.08827	25.0976	6.98873	43.2064
NM_001002750	rab30	ras-related protein Rab-30	chr15:17659091-17692232	1.87647	0.551919	3.20103	2.77241	0.784919	4.75991	3.29172	1.12075	5.46269	2.97661	0.808482	5.14473
NM_001002751	ikbke	inhibitor of nuclear factor kappa-B kinase	chr11:22872394-22909835	2.64071	1.29727	3.98415	5.54659	2.56131	8.53186	8.04463	4.35607	11.7332	8.49727	3.48144	13.5131
NM_001002752	yeats4	YEATS domain-containing protein 4	chr4:2509520-2512250	6.08755	2.72213	9.45297	21.7049	10.0046	33.4053	20.1129	8.70521	31.5206	25.5741	7.5566	43.5917
NM_001002753	zgc:100838	coiled-coil domain-containing protein 103	chr3:30723142-30725048	0.95334	0	1.9725	3.93117	1.20009	6.66225	0.49726	0	1.20049	1.57951	0.166754	2.99227
NM_001002754	rac3a	ras-related C3 botulinum toxin substrate 3a (rho	chr3:33480395-33491475	1.90021	0.463786	3.33663	4.88816	2.06598	7.71035	0.701454	0	1.51142	1.88624	0.406551	3.36592
NM_001002863	noc3l	nucleolar complex protein 3 homolog	chr12:7468791-7487450	3.7825	2.00167	5.56334	29.4682	14.615	44.3213	10.6436	4.8133	16.4739	14.2597	4.66982	23.8496
NM_001002864	snw1	SNW domain-containing protein 1	chr5:9749118-9760801	9.05779	4.69927	13.4163	34.4827	16.5251	52.4402	14.6166	6.92635	22.3068	20.7985	7.29332	34.3037
NM_001002865	exosc8	exosome complex exonuclease RRP43	chr10:33285192-33293906	7.33245	3.26626	11.3986	45.1438	21.3461	68.9415	32.7595	14.3338	51.1852	38.9684	11.8003	66.1365
NM_001002866	rpl14	60S ribosomal protein L14	chr19:47605110-48284989	2596.31	0	5303.11	4337.54	0	9264.05	6087.9	5396.79	6779	13214.8	0	36383.5
NM_001002867	pho	phoenix	chr5:62980711-62996545	2.56361	1.51269	3.61453	11.7773	6.51553	17.039	4.37732	2.35726	6.39738	6.79731	2.33494	11.2597
NM_001002868	dpy19l1l	protein dpy-19 homolog 1	chr16:42100433-42113814	0.834822	0.0477443	1.6219	2.39564	0.75224	4.03905	1.50983	0.590475	2.42919	1.24251	0.33511	2.14992
NM_001002869	ddx27	probable ATP-dependent RNA helicase DDX27	chr6:59857019-59859997	36.4979	17.7355	55.2604	199.08	98.284	299.876	77.1403	34.626	119.655	90.1754	25.2536	155.097
NM_001002870	trim24	tripartite motif-containing 24	chr4:66672986-66707963	1.88679	0.874599	2.89899	5.09191	2.19439	7.98943	3.31961	1.60377	5.03544	6.51696	2.187	10.8469
NM_001002871	trim33	E3 ubiquitin-protein ligase TRIM33	chr8:10719155-10767312	6.55624	3.9077	9.20478	13.2058	6.87845	19.5332	6.62366	3.52479	9.72253	9.75632	3.68332	15.8293
NM_001002872	parvaa	alpha-parvin	chr25:14956643-14989803	8.51572	4.91965	12.1118	9.17572	4.57214	13.7793	12.329	6.71932	17.9386	11.2878	5.00021	17.5754
NM_001002873	ctdp1	RNA polymerase II subunit A C-terminal domain	chr19:11418957-11632928	2.91573	1.46246	4.369	4.21468	2.01039	6.41896	3.0608	1.56199	4.55961	2.07574	0.761846	3.38963
NM_001002874	gins3	DNA replication complex GINS protein PSF3	chr25:17739582-17743271	2.60755	0.149128	5.06596	6.65086	1.81425	11.4875	7.07527	2.43938	11.7112	7.10427	1.24049	12.9681
NM_001002875	gnl3l	guanine nucleotide-binding protein-like 3-like	chr11:25251106-25267823	11.8064	6.32068	17.292	54.9969	27.9073	82.0865	21.9966	9.66077	34.3324	27.3775	7.74564	47.0093
NM_001003411	ddx18	ATP-dependent RNA helicase DDX18	chr9:39100633-39137774	10.0953	5.33344	14.8571	120.121	57.1996	183.042	36.5981	16.473	56.7232	50.0956	10.9441	89.2472
NM_001003412	clint1	clathrin interactor 1	chr14:36755410-36772910	25.0069	15.1832	34.8307	49.6787	26.6545	72.7028	48.445	22.9182	73.9718	85.8146	11.4812	160.148
NM_001003413	wrb	tryptophan-rich protein	chr15:5936208-6575586	10.1974	5.43544	14.9593	10.8654	4.75979	16.971	20.552	11.6173	29.4868	32.9999	15.7011	50.2988
NM_001003414	nkapl	NF-kappa-B-activating protein	chr14:34766166-34772871	12.8298	6.60032	19.0592	32.8933	16.2298	49.5569	27.9455	13.0617	42.8292	38.2414	10.7825	65.7003
NM_001003415	pdcd7	programmed cell death protein 7	chr7:11641952-11659387	2.132	0.508133	3.75586	4.92453	1.54727	8.3018	3.90494	1.68066	6.12923	2.49131	0.616007	4.36661
NM_001003416	med19b	mediator of RNA polymerase II transcription	chr1:42184160-42193278	5.41563	1.98534	8.84593	14.5756	6.42272	22.7285	7.29557	3.02335	11.5678	22.7468	6.51656	38.977
NM_001003417	b4galt7	beta-1,4-galactosyltransferase 7	chr14:28126513-28136702	3.2273	1.30665	5.14795	11.4502	5.26391	17.6366	4.43103	1.75339	7.10867	9.98941	2.88033	17.0985
NM_001003418	zgc:92607	NADH dehydrogenase (ubiquinone) 1, alpha/beta	chr1:7399527-7404853	47.9865	24.7629	71.2101	119.598	58.306	180.891	220.683	83.164	358.202	342.503	29.0779	655.927
NM_001003419	rab3aa	ras-related protein Rab-3C	chr2:23103891-23114480	2.0203	0.796376	3.24422	6.06406	2.70349	9.42464	1.49209	0.446283	2.53789	2.0874	0.392404	3.78239
NM_001003420	zgc:92251	sodium/bile acid cotransporter 7	chr23:39505774-39521165	16.9361	9.04891	24.8234	79.2028	39.7895	118.616	40.8404	19.2212	62.4596	51.1753	13.2527	89.0979
NM_001003421	zgc:92243	Down syndrome critical region protein 3	chr10:12798-17628	18.7482	9.60636	27.89	39.287	18.6244	59.9496	45.0392	20.3015	69.7768	96.5661	18.3132	174.819
NM_001003422	sumo2	small ubiquitin-related modifier 2 precursor	chr3:4541733-4560473	89.5927	49.3581	129.827	180.933	93.9199	267.946	188.605	71.3919	305.819	328.389	12.6096	644.169
NM_001003423	tnni2b.2	troponin I, skeletal, fast 2b.2	chr7:39718253-39724036	4.01696	0.636737	7.39719	3.76596	0	7.79194	0.975479	0	2.56843	18.0146	4.98929	31.04
NM_001003424	zgc:92775	proteasome maturation protein	chr21:42280032-42791860	215.476	117.406	313.547	482.522	252.207	712.837	819.715	123.525	1515.9	1131.17	0	2371.97
NM_001003425	ppp2r4	serine/threonine-protein phosphatase 2A	chr5:31124836-31140937	7.84071	4.03424	11.6472	14.9551	7.27615	22.634	26.364	12.3231	40.405	54.6832	12.466	96.9003
NM_001003426	zgc:92745	hypothetical protein LOC445032	chr22:8081930-8085206	0.541978	0	1.62593	1.28271	0	3.37738	0.517563	0	1.55269	0.657485	0	1.97245
NM_001003427	psma1	proteasome subunit alpha type-1	chr25:38735482-38754282	61.5116	33.0108	90.0125	79.9879	38.3777	121.598	127.893	55.4516	200.334	238.932	32.0958	445.769
NM_001003428	crygn2	gamma-crystallin N-B	chr24:38669097-40199327	0	0	0	0.666344	0.563708	0.768981	0.278001	0.235803	0.320198	0	0	0
NM_001003429	thoc7	THO complex subunit 7 homolog	chr11:19048598-19056698	19.2658	9.36901	29.1626	37.9485	17.4404	58.4566	59.5872	25.7702	93.4041	67.8948	18.7896	117
NM_001003430	grifin	grifin	chr3:38909024-38914342	0	0	0	1.28062	0	3.84185	0	0	0	0	0	0
NM_001003431	zgc:92880	hypothetical protein LOC445037	chr3:53995003-53995703	2.26245	0	5.54948	29.1004	12.2983	45.9025	17.9604	7.76171	28.1591	20.0503	4.37203	35.7285
NM_001003432	zgc:92872	60S ribosomal protein L18	chr16:15484959-15498976	1947.25	0	4298.82	4560.7	400.306	8721.09	4194.33	3765.91	4622.76	9195.13	0	25197
NM_001003433	nkiras2	NF-kappa-B inhibitor-interacting Ras-like	chr3:13907702-13912369	1.61269	0.516721	2.70867	3.74249	1.45507	6.02991	1.85733	0.630208	3.08446	4.7236	1.36714	8.08007
NM_001003434	zgc:92868	60S ribosomal protein L29	Zv8_NA8045:9363-12663	0	0	0	0	0	0	0	0	0	0	0	0
NM_001003435	mrpl15	39S ribosomal protein L15, mitochondrial	chr7:65760532-65766447	14.2735	7.1975	21.3494	51.4943	24.3287	78.6599	50.8086	23.063	78.5541	63.8925	17.4808	110.304
NM_001003436	zgc:92850	NADH dehydrogenase [ubiquinone] 1 alpha	chr8:49358452-49366022	71.518	33.2068	109.829	80.5179	34.2278	126.808	146.136	61.8923	230.379	243.348	63.0252	423.67
NM_001003437	syf2	pre-mRNA-splicing factor syf2	chr13:44806301-44817614	37.1013	19.4344	54.7683	55.2753	25.8667	84.6839	43.0399	19.0022	67.0775	123.966	25.759	222.173
NM_001003438	rs1	retinoschisin	chr11:31478093-31485790	0.730376	0	1.76328	2.07872	0	4.21615	1.69745	0.179205	3.2157	1.29397	0	2.78811
NM_001003439	mobkl3	mps one binder kinase activator-like 3	chr9:32707569-32713556	77.5982	42.8446	112.352	189.169	96.5223	281.816	139.398	51.929	226.867	323.891	0	655.365
NM_001003440	hars2	D-tyrosyl-tRNA(Tyr) deacylase 1	chr6:7143350-7149300	15.9387	7.68793	24.1895	14.673	5.9528	23.3932	28.3418	13.1067	43.5769	37.2136	10.587	63.8402
NM_001003441	arf3a	ADP-ribosylation factor 3	chr23:27065351-27077048	0.802497	0	1.81758	3.05479	0.638191	5.4714	0.782159	0	1.68532	0	0	0
NM_001003442	zgc:92542	dynein light chain 1, axonemal	chr17:31845800-31850867	9.51545	4.55591	14.475	8.51717	3.59376	13.4406	8.99921	3.75079	14.2476	17.9768	5.25195	30.7017
NM_001003444	lhfpl3	lipoma HMGIC fusion partner-like 3 protein	chr4:22158798-22212882	1.02096	0.0583899	1.98354	4.4297	1.62209	7.23731	1.29553	0.286813	2.30424	1.89375	0.205956	3.58154
NM_001003445	zgc:92533	keratin 12	chr19:5003716-5005850	8511.89	0	21871.2	10384.1	0	29007.7	10625.6	10389.6	10861.7	28868.6	0	115899
NM_001003446	cpa2	carboxypeptidase A2 (pancreatic)	chr25:14702180-14712336	0.782926	0	1.82683	1.36133	0	3.08328	2.20945	0.506349	3.91255	2.19388	0.280975	4.10679
NM_001003447	rpl15	60S ribosomal protein L15	chr19:17730148-17736952	1014.71	131.337	1898.08	2242.14	591.393	3892.89	1812.07	0	444335	5038.56	0	13879.4
NM_001003448	zgc:92113	hypothetical protein LOC445054	chr23:342529-352079	15.4779	8.0714	22.8844	29.8391	14.5538	45.1244	25.0794	11.1446	39.0141	73.4885	13.1281	133.849
NM_001003449	rab18b	ras-related protein Rab-18-B	Zv8_scaffold2965:112205-125307	0	0	0	0	0	0	0	0	0	0	0	0
NM_001003450	zgc:92511	hypothetical protein LOC445056	chr22:8098790-8110345	0.563811	0	1.69143	1.29929	0	3.42102	2.09701	0	4.19401	0	0	0
NM_001003451	dusp2	dual specificity protein phosphatase 2	chr8:40658426-41487207	33.1385	18.009	48.268	117.918	59.8332	176.002	12.3879	6.08235	18.6934	21.0106	6.1989	35.8222
NM_001003452	tipin	TIMELESS-interacting protein	chr7:34577175-34581810	12.1953	6.0764	18.3143	11.3968	5.00806	17.7855	17.111	7.77504	26.447	23.7692	6.59578	40.9426
NM_001003453	zgc:91926	[Protein ADP-ribosylarginine] hydrolase	chr22:30673903-30721348	2.59335	0.862037	4.32466	5.44128	1.88349	8.99907	5.95938	3.00088	8.91787	4.49856	1.00195	7.99516
NM_001003454	b3gat2	galactosylgalactosylxylosylprotein	chr13:33938856-33996738	0.398588	0	1.04948	2.24381	0.315566	4.17206	0.952574	0.0544786	1.85067	1.01526	0.0716672	1.95886
NM_001003455	dnajb4	dnaJ homolog subfamily B member 4	chr2:8943488-8951762	3.28644	1.43532	5.13755	7.20768	3.24196	11.1734	1.48325	0.424332	2.54217	3.65859	1.07973	6.23744
NM_001003456	txndc17	thioredoxin domain-containing protein 17	chr15:15013088-15017629	34.4157	19.4791	49.3522	32.7139	16.4236	49.0043	120.657	49.9919	191.321	265.072	28.9854	501.159
NM_001003457	zgc:92429	hypothetical protein LOC445063	chr7:23780239-23800418	1.39307	0.206773	2.57936	5.22517	2.03645	8.41389	1.1406	0.169721	2.11148	2.83833	0.49263	5.18403
NM_001003458	calhm2	calcium homeostasis modulator 2	chr13:26177532-26179809	13.1806	7.28451	19.0766	25.6215	12.3763	38.8667	33.4126	14.7022	52.123	50.7536	10.4842	91.023
NM_001003459	crhbp	corticotropin-releasing factor-binding protein	chr21:6745868-6746780	4.35446	0.771705	7.93721	16.2493	6.79916	25.6995	2.55455	0	5.28621	4.8012	0.767861	8.83453
NM_001003460	zgc:91896	hypothetical protein LOC445066	chr25:17457764-17465791	3.83817	0.449963	7.22637	5.76714	0.696801	10.8375	12.8763	4.99879	20.7538	23.7508	7.18594	40.3157
NM_001003461	phospho1	probable phosphatase phospho1	chr3:11716612-11720915	0.860608	0	1.97281	2.522	0.144235	4.89976	1.94417	0.320083	3.56826	4.18202	1.28606	7.07797
NM_001003462	zgc:91888	hypothetical protein LOC445068	chr22:38839340-38847843	2.10496	0.595186	3.61473	4.54876	1.52196	7.57555	4.75696	1.97686	7.53705	7.23039	2.0212	12.4396
NM_001003463	ntpcr	nucleoside-triphosphatase, cancer-related	chr13:48296741-48305295	3.90239	1.56658	6.23821	2.21816	0.159017	4.27731	5.93308	2.48266	9.3835	9.34673	2.34915	16.3443
NM_001003464	cldnk	claudin k	chr3:48270950-48274629	5.55397	2.27346	8.83447	12.8613	5.30738	20.4153	6.57954	2.4146	10.7445	16.4146	4.45512	28.3741
NM_001003465	zgc:92417	hypothetical protein LOC445071	chr21:23931552-23947411	3.07109	0.92102	5.22117	6.02769	2.31016	9.74522	6.10496	2.36216	9.84777	12.84	3.43493	22.2451
NM_001003466	fam122b	hypothetical protein LOC445072	chr14:32802561-32817980	2.59976	0.938316	4.2612	4.42128	1.42769	7.41488	6.75488	3.04788	10.4619	7.36609	2.44569	12.2865
NM_001003467	socs1	suppressor of cytokine signaling 1	chr3:24083113-24084984	18.0914	9.70515	26.4777	60.3281	30.6056	90.0506	59.1328	26.4952	91.7704	49.8115	13.8874	85.7357
NM_001003468	cmtm3	CKLF-like MARVEL transmembrane domain-containing	chr7:45747439-45760371	6.01427	2.65525	9.3733	18.0054	8.87931	27.1315	34.6421	15.2597	54.0244	114.907	13.9458	215.868
NM_001003469	zgc:91862	hypothetical protein LOC445075	chr25:21605562-21613334	4.54105	1.62141	7.46068	5.30885	1.61968	8.99802	11.1347	4.76767	17.5018	20.3598	6.13617	34.5834
NM_001003470	prkacab	cAMP-dependent protein kinase catalytic subunit	chr1:55589438-55619064	9.94542	5.4233	14.4675	19.7027	9.69493	29.7104	13.2812	6.33206	20.2303	39.8542	9.04096	70.6675
NM_001003471	fkbp14	peptidyl-prolyl cis-trans isomerase FKBP14	chr16:18343659-18353415	13.5785	6.69905	20.4579	12.9771	6.48117	19.4731	39.3765	17.5112	61.2418	192.367	6.02763	378.706
NM_001003473	zgc:91844	hypothetical protein LOC445079	chr1:35090359-35099236	7.54333	3.42423	11.6624	13.7351	6.40001	21.0701	13.7002	6.21804	21.1824	21.9892	6.20589	37.7725
NM_001003474	spsb4b	splA/ryanodine receptor domain and SOCS box	chr15:42016979-42023918	10.5994	5.51587	15.6829	12.3822	5.961	18.8033	8.51057	4.0698	12.9513	37.886	10.5015	65.2705
NM_001003475	cno	cappuccino homolog	chr19:24513857-24528093	6.00123	2.7236	9.27886	14.0337	6.60411	21.4632	9.40783	3.84284	14.9728	18.484	5.39166	31.5764
NM_001003476	dnajc15	dnaJ homolog subfamily C member 15	chr9:17508586-17571202	9.87474	4.79603	14.9534	31.1403	14.7427	47.5378	39.2582	17.8888	60.6276	53.5184	14.2518	92.785
NM_001003477	dhrs3a	dehydrogenase/reductase (SDR family) member 3a	chr23:21157091-21168029	2.47385	0.805401	4.14229	4.52398	1.76864	7.27932	3.39319	1.17072	5.61565	26.0706	7.28091	44.8604
NM_001003478	prr15la	proline-rich protein 15-like protein A	chr3:21156403-21163465	6.70951	2.78061	10.6384	18.4807	8.70593	28.2555	2.58061	0.869502	4.29172	10.7896	2.87214	18.707
NM_001003479	rasgef1bb	ras-GEF domain-containing family member 1B-B	chr10:8549369-8574655	13.1925	7.54476	18.8402	23.1732	12.0417	34.3047	22.7402	10.579	34.9014	48.6328	11.5288	85.7367
NM_001003480	zgc:92380	hypothetical protein LOC445086	chr9:50345946-50441364	15.7792	8.21462	23.3438	26.1671	12.4905	39.8437	11.6864	5.27282	18.1	15.1121	4.96633	25.2579
NM_001003481	zgc:91811	transmembrane protein 60	chr25:22254890-22257960	10.5562	5.47149	15.641	10.367	4.33226	16.4017	15.4467	7.05867	23.8346	21.8076	6.54006	37.0752
NM_001003482	c1qb	complement component 1, q subcomponent, B chain	chr21:24473797-24476747	22.5537	10.264	34.8434	28.5152	14.053	42.9774	61.2644	27.6619	94.8669	118.122	27.9017	208.342
NM_001003483	prpf38a	pre-mRNA-splicing factor 38A	chr6:35647421-35652285	7.22179	3.31488	11.1287	38.3361	18.6891	57.9832	22.6883	9.75731	35.6193	29.9162	8.83605	50.9964
NM_001003484	caprin1a	GPI-anchored membrane protein 1	chr7:27079058-27099324	6.52307	3.70872	9.33742	14.5078	7.3591	21.6566	15.2566	7.81414	22.6991	21.336	6.55221	36.1198
NM_001003485	zgc:92480	hypothetical protein LOC445091	chr22:26934147-27009544	10.4398	5.44182	15.4377	28.0932	13.9117	42.2748	16.6895	7.1816	26.1974	134.727	0	276.749
NM_001003486	olfm1b	olfactomedin 1b	chr21:5998018-6032376	2.23882	0.287577	4.19006	1.92727	0	4.15269	0.392822	0	1.17847	3.75431	0.828094	6.68052
NM_001003487	tmed1a	transmembrane emp24 protein transport domain	chr3:46994164-47005293	2.54876	0.49039	4.60713	3.26643	0.424257	6.1086	7.26241	3.50651	11.0183	14.1048	3.77138	24.4381
NM_001003488	pkm2b	pyruvate kinase, muscle, b	chr25:30561144-30595513	14.05	7.49027	20.6098	4.20052	1.76079	6.64026	1.14476	0.177096	2.11243	7.54834	2.3557	12.741
NM_001003489	tm4sf4	transmembrane 4 L6 family member 4	chr22:41161059-41170982	1.05725	0	2.39457	2.81984	0.128674	5.511	0.391138	0	1.17341	1.49077	0	3.21216
NM_001003490	dus4l	tRNA-dihydrouridine synthase 4-like	chr4:3199851-3204415	3.70054	1.22343	6.17764	19.7323	8.62759	30.837	14.3318	5.70304	22.9605	16.7587	4.5982	28.9191
NM_001003491	gmppb	mannose-1-phosphate guanyltransferase beta	chr22:39821516-39831588	51.8201	28.6172	75.0231	240.55	107.088	374.011	103.071	36.5127	169.629	176.547	0.135557	352.959
NM_001003492	nck2b	cytoplasmic protein NCK2	chr6:16401094-16499408	1.72203	0.567255	2.87681	3.64436	1.39042	5.8983	4.66947	1.97536	7.36358	9.33176	3.31096	15.3526
NM_001003493	suds3	sin3 histone deacetylase corepressor complex	chr5:13070100-13088500	19.4426	11.0964	27.7888	31.6938	16.6175	46.7701	22.9373	11.5767	34.2978	33.9777	10.2701	57.6853
NM_001003494	zgc:92467	ubiquitin-conjugating enzyme E2 E2	chr16:47611480-48012207	18.2955	9.90446	26.6865	30.1052	14.8878	45.3227	22.8143	11.1838	34.4447	63.5803	16.9506	110.21
NM_001003495	zgc:92006	RNA pseudouridylate synthase domain-containing	chr11:14430531-14441093	3.80422	1.49434	6.11409	8.81898	3.72695	13.911	7.18064	2.91461	11.4467	10.1524	2.64091	17.6639
NM_001003496	c8a	complement component C8 alpha chain	chr2:1991397-2004040	0.65103	0	1.40277	2.87986	0.904293	4.85543	0.482582	0	1.09301	0.260762	0	0.686584
NM_001003497	gltpd1	glycolipid transfer protein domain-containing	chr23:43027825-43031827	20.3354	11.1557	29.5152	78.8753	39.5665	118.184	46.1606	21.0441	71.2771	87.5076	16.419	158.596
NM_001003498	zgc:91999	hypothetical protein LOC445104	chr24:37525973-37526887	4.32931	0.467838	8.19078	5.62252	0.117133	11.1279	0	0	0	17.7072	4.33526	31.0791
NM_001003499	zgc:91985	lipase member H precursor	chr21:36974615-37002338	19.6222	10.5519	28.6926	24.3287	12.158	36.4994	21.8786	10.2171	33.5401	61.3637	14.6346	108.093
NM_001003500	yipf2	protein YIPF2	chr3:31485104-31491549	5.53289	2.71654	8.34924	13.3995	6.22187	20.577	13.1672	6.48255	19.8519	21.4772	7.68296	35.2714
NM_001003501	capn9	calpain-9	chr1:53315948-53341322	180.551	29.9527	331.148	291.567	105.036	478.098	215.668	0	607.397	495.157	0	1214.33
NM_001003502	zgc:91963	probable serine protease HTRA3	chr1:40772747-40788891	2.9811	1.26089	4.70132	3.98929	1.42398	6.55459	3.15808	1.3927	4.92347	7.51717	2.49522	12.5391
NM_001003503	elac1	zinc phosphodiesterase ELAC protein 1	chr5:3920896-3930477	5.21314	2.18638	8.23991	15.6296	6.9441	24.3151	6.30974	2.65666	9.96281	24.0279	6.63068	41.4251
NM_001003504	paip1	polyadenylate-binding protein-interacting	chr5:6220815-6691529	6.2465	3.30843	9.18458	10.8188	5.07434	16.5634	9.68839	4.49534	14.8814	30.038	8.44286	51.6331
NM_001003505	stac3	SH3 and cysteine-rich domain-containing protein	chr9:48075-58571	2.441	0.828527	4.05346	0.940967	0	2.17298	0.987792	0	1.97558	3.04963	1.25106	4.8482
NM_001003506	trappc2l	trafficking protein particle complex 2-like	chr7:58142074-58146012	12.9577	4.99475	20.9207	66.5711	29.8309	103.311	113.435	48.0833	178.788	136.532	34.1187	238.946
NM_001003508	cdk5r2b	cyclin-dependent kinase 5, regulatory subunit 2	chr9:11109362-11111960	0.580476	0	1.20103	3.42107	1.26081	5.58133	0.90202	0.195543	1.6085	0.74933	0.0528951	1.44576
NM_001003509	grwd1	glutamate-rich WD repeat-containing protein 1	chr16:12569243-12579784	4.62511	2.09456	7.15567	23.9908	11.7703	36.2113	11.6185	5.42811	17.8089	8.22798	2.60637	13.8496
NM_001003510	zgc:91936	hypothetical protein LOC445116	chr15:24761273-24766648	17.5054	8.30729	26.7035	23.6587	11.1852	36.1321	33.5777	14.718	52.4374	76.1644	17.674	134.655
NM_001003511	alkbh3	alkB, alkylation repair homolog 3	chr25:31665226-31694851	4.50411	1.66567	7.34254	5.99887	1.93148	10.0663	3.26974	1.22743	5.31205	9.45621	2.4213	16.4911
NM_001003512	g6pca	glucose-6-phosphatase a, catalytic	chr12:6628308-6638591	1.17974	0	2.54199	2.94897	0.327967	5.56997	0.707065	0	1.52351	0.452791	0	1.35837
NM_001003513	traf3	TNF receptor-associated factor 3	chr17:26894587-26916249	2.88528	1.38684	4.38373	9.95439	5.07567	14.8331	2.13046	0.985126	3.27579	5.76606	2.26519	9.26693
NM_001003514	cutl1	cut-like 1	chr15:13772478-13795967	11.8667	6.57109	17.1623	12.2715	6.19276	18.3503	12.6454	6.12246	19.1683	43.541	9.68878	77.3932
NM_001003515	hadh	hydroxyacyl-coenzyme A dehydrogenase,	chr1:49879515-49888711	21.7035	11.1735	32.2336	23.2432	11.0514	35.435	59.0095	25.6094	92.4095	110.312	18.1862	202.437
NM_001003516	zgc:100908	NADH dehydrogenase (ubiquinone) 1 alpha	chr16:4368389-4372015	18.5121	9.92561	27.0986	15.1893	6.83198	23.5467	47.0806	20.5419	73.6193	75.4041	17.6076	133.2
NM_001003517	zgc:100906	protein disulfide-isomerase A3	chr19:25411193-25423348	0.577247	0	1.24379	1.18517	0	2.37034	0.416866	0	0.944165	0.849193	0.0485662	1.64982
NM_001003519	pltp	phospholipid transfer protein	chr6:58651037-58652072	15.5378	2.32673	28.7488	19.9572	0	40.242	5.3342	1.90997	8.75842	15.4819	4.87807	26.0857
NM_001003520	fkbp9	peptidyl-prolyl cis-trans isomerase FKBP9	chr19:41949205-41965427	9.17237	4.97107	13.3737	8.97711	4.38717	13.567	73.5058	30.0611	116.95	235.748	0	496.962
NM_001003521	hsd17b14	17-beta-hydroxysteroid dehydrogenase 14	chr3:27350748-27359059	12.2422	6.71667	17.7677	63.4718	32.1953	94.7483	37.4571	16.2913	58.623	62.3694	12.1328	112.606
NM_001003522	tmf1	TATA element modulatory factor	chr11:14642458-14667081	4.76626	2.73529	6.79723	10.8096	5.71558	15.9036	7.7775	4.01031	11.5447	10.5499	3.79242	17.3073
NM_001003523	sdhc	succinate dehydrogenase complex, subunit C,	chr2:43242824-43249770	121.182	74.5007	167.862	185.418	102.264	268.573	306.218	119.456	492.98	529.073	14.2245	1043.92
NM_001003524	zgc:100896	SH3 domain-binding glutamic acid-rich protein	chr15:5936208-6575586	2.21957	1.10904	3.3301	4.72067	0.733769	8.70756	2.04398	0	4.49399	2.18141	0	4.98837
NM_001003525	zgc:100870	bolA-like protein 3	Zv8_scaffold2972:96024-105657	0	0	0	0	0	0	0	0	0	0	0	0
NM_001003526	zgc:100868	hypothetical protein LOC554458	chr3:36597284-36611629	5.17596	2.86383	7.48809	13.09	7.59259	18.5874	15.2116	8.47839	21.9448	23.1284	8.46154	37.7952
NM_001003527	kctd15b	BTB/POZ domain-containing protein kctd15	Zv8_NA2254:53362-80615	0	0	0	0	0	0	0	0	0	0	0	0
NM_001003528	zgc:100864	tissue specific transplantation antigen P35B	chr20:48679830-48713321	53.4673	24.3852	82.5495	162.818	59.2668	266.369	168.361	0	1191.05	306.495	0	759.299
NM_001003529	suz12a	polycomb protein suz12-A	chr3:33161907-33175881	2.89442	1.39263	4.39621	9.94365	4.72947	15.1578	6.77994	3.10637	10.4535	5.31456	2.14312	8.48599
NM_001003530	rpp21	ribonuclease P protein subunit p21	chr22:15528005-15535588	4.27044	0.993689	7.54718	17.2794	6.7221	27.8368	9.88726	3.91392	15.8606	12.6383	3.36881	21.9078
NM_001003531	zgc:100861	hypothetical protein LOC445137	chr5:24136604-24142077	3.94182	1.42135	6.46228	7.3691	2.71416	12.024	4.81038	1.81314	7.80762	4.75974	1.03732	8.48216
NM_001003532	pppde1	PPPDE peptidase domain-containing protein 1	chr13:11467170-11487285	5.80068	2.74314	8.85822	15.6984	7.29344	24.1033	13.1958	5.96451	20.4271	31.6364	8.50653	54.7663
NM_001003533	bag3	BAG family molecular chaperone regulator 3	chr13:26242219-26254179	1.98154	0.715185	3.24789	9.17512	4.49631	13.8539	2.25237	0.924018	3.58072	2.25873	0.638196	3.87927
NM_001003534	mipa	major intrinsic protein of lens fiber a	chr23:26512418-26516966	1.74303	0.722334	2.76372	5.7077	2.77059	8.64482	1.8942	0.683648	3.10476	2.44202	0.721586	4.16245
NM_001003535	pbrm1l	polybromo 1, like	chr6:49935325-49960352	5.63557	3.34558	7.92555	9.75454	5.13554	14.3735	6.708	3.51063	9.90536	13.8248	4.43506	23.2146
NM_001003536	brf2	transcription factor IIIB 50 kDa subunit	chr10:39322613-39325669	4.41478	0	10.4654	6.23267	0	15.5728	3.81031	0	7.80122	6.16433	1.47965	10.849
NM_001003537	sfxn1	sideroflexin-1	chr14:50014481-50046176	0.625167	0	1.41595	2.12026	0.294018	3.94649	1.66594	0.551804	2.78008	1.64931	0.20962	3.08899
NM_001003538	chchd4	mitochondrial intermembrane space import and	chr11:34831154-34835487	6.81154	2.66692	10.9562	47.4218	21.679	73.1645	27.0161	11.8056	42.2265	30.7255	8.51726	52.9338
NM_001003539	nudcd2	NudC domain containing 2	chr12:7158910-7292880	14.2406	7.94036	20.5408	11.8914	5.20577	18.5771	22.4065	12.9419	31.871	35.3825	16.7187	54.0463
NM_001003540	otud5b	OTU domain containing 5b	chr11:25446675-25455087	11.4143	5.54542	17.2832	30.7336	14.5158	46.9514	21.2753	10.0289	32.5217	50.1953	11.8999	88.4907
NM_001003541	zgc:100836	RNA-binding motif, single-stranded-interacting	chr23:25169667-25229628	3.28368	1.59436	4.973	4.36111	1.74675	6.97548	5.35028	2.36782	8.33275	11.3775	3.30342	19.4517
NM_001003542	zgc:100832	hypothetical protein LOC445148	chr23:16235972-16243458	4.66555	1.85491	7.47619	2.67031	0.0556343	5.28498	8.83984	3.51326	14.1664	17.2751	4.71717	29.833
NM_001003543	zgc:100829	hypothetical protein LOC445149	chr21:31051597-31098406	25.1373	14.4537	35.8209	106.899	53.8278	159.97	46.2474	19.8618	72.6329	113.477	8.58507	218.37
NM_001003544	mrpl19	39S ribosomal protein L19, mitochondrial	chr20:25079898-25084622	17.359	9.11838	25.5997	51.2094	24.9953	77.4236	56.0401	24.3923	87.6879	51.8629	13.6164	90.1095
NM_001003545	entpd1	ectonucleoside triphosphate diphosphohydrolase	chr12:29581501-29616017	18.4913	10.1346	26.848	39.4993	20.1159	58.8827	60.4321	22.8126	98.0516	127.487	0.132637	254.842
NM_001003546	zgc:100817	GINS complex subunit 4	chr8:53315845-53331755	2.91225	0.991218	4.83329	3.32744	0.812131	5.84274	12.366	5.57281	19.1592	20.6106	5.68766	35.5336
NM_001003547	si:ch211-175f11.2	intersectin-2	chr17:28140609-28188147	10.2778	6.21546	14.3401	31.3102	15.9168	46.7036	15.3634	7.16528	23.5615	29.0947	4.98043	53.209
NM_001003548	rab35	ras-related protein Rab-35	chr8:3218492-3243929	10.6949	5.45538	15.9344	50.4773	24.8905	76.064	16.2842	8.46575	24.1027	34.2591	11.738	56.7802
NM_001003549	zgc:100811	ragulator complex protein LAMTOR2	chr16:46077550-46083902	25.0871	11.95	38.2242	46.5688	21.7581	71.3796	53.9762	24.0225	83.9298	109.252	26.0428	192.46
NM_001003550	tm9sf1	transmembrane 9 superfamily member 1	Zv8_NA2071:2186-31037	0	0	0	0	0	0	0	0	0	0	0	0
NM_001003551	lsm1	U6 snRNA-associated Sm-like protein LSm1	chr8:45557411-45562451	7.02052	2.95957	11.0815	33.486	15.4227	51.5492	39.4954	17.8922	61.0987	45.2668	11.9551	78.5786
NM_001003552	slc16a9b	solute carrier family 16 (monocarboxylic acid	chr12:7970655-7988517	4.59583	2.46737	6.72428	15.0212	7.95168	22.0906	3.31239	1.4634	5.16139	4.47428	1.26543	7.68314
NM_001003553	zgc:101132	COMM domain-containing protein 5	chr14:10846078-10858912	10.3969	4.86874	15.925	16.09	6.97635	25.2037	36.1635	15.5594	56.7675	65.7589	16.2904	115.227
NM_001003555	cenpp	centromere protein P	chr22:12702660-12775626	11.0788	5.44947	16.7082	42.0377	20.8554	63.22	29.6086	12.8576	46.3597	45.8222	12.2934	79.3511
NM_001003556	dimt1l	probable dimethyladenosine transferase	chr8:17507201-17515086	1.86219	0.416085	3.3083	10.8776	4.83242	16.9228	7.34012	3.28341	11.3968	4.30398	1.19421	7.41375
NM_001003557	zgc:101119	bolA-like protein 1	chr16:42889970-42893693	8.89989	3.78681	14.013	11.2959	4.1571	18.4347	14.3619	6.21999	22.5038	36.396	9.72463	63.0675
NM_001003558	tuba8l3	tubulin, alpha 8 like 3	Zv8_NA2653:1136-2246	0	0	0	0	0	0	0	0	0	0	0	0
NM_001003559	zgc:101116	fucosidase, alpha-L-1, tissue	chr19:31640064-31645335	6.92654	3.58335	10.2697	7.93809	3.66345	12.2127	12.7094	6.25779	19.1611	19.6713	7.47033	31.8722
NM_001003560	ctu2	cytoplasmic tRNA 2-thiolation protein 2	chr7:57818966-57851581	1.99594	0.51502	3.47686	19.0846	8.9163	29.2529	4.25954	1.8219	6.69717	5.58078	1.49502	9.66654
NM_001003561	zgc:101111	hypothetical protein LOC445167	chr21:18640600-18645731	2.08198	0.564342	3.59961	10.9129	4.90338	16.9224	8.88294	4.00515	13.7607	12.8263	3.5928	22.0599
NM_001003562	si:dkey-246k9.1	serine palmitoyltransferase 3	chr13:34796867-34851226	10.2075	5.81581	14.5993	23.5738	11.2706	35.877	13.5856	6.80935	20.3618	21.431	6.4952	36.3668
NM_001003563	zgc:101100	hypothetical protein LOC445169	chr8:20854283-20854723	3.30917	0	8.47343	4.27187	1.17836	7.36538	3.14264	0	6.44022	1.89424	0.2426	3.54589
NM_001003564	polr2eb	DNA-directed RNA polymerases I, II, and III	chr22:17734392-17739086	17.3789	8.87952	25.8783	116.963	56.7976	177.128	78.1269	34.4948	121.759	90.9478	23.1908	158.705
NM_001003566	phpt1	14 kDa phosphohistidine phosphatase	chr21:15286524-15289658	4.87811	1.89064	7.86559	10.3771	4.23391	16.5203	21.4663	9.2258	33.7068	25.9362	8.2022	43.6703
NM_001003567	zgc:101084	surfeit locus protein 2	Zv8_NA3776:24607-37783	0	0	0	0	0	0	0	0	0	0	0	0
NM_001003568	zgc:101080	mitotic-spindle organizing protein 2	chr21:16471830-16480561	10.7876	4.98939	16.5859	11.3948	5.22409	17.5656	18.464	7.58406	29.3439	44.8496	11.3885	78.3108
NM_001003569	zgc:101071	acyl-CoA synthetase long-chain family member 1	chr14:1061497-1688607	2.6644	1.03569	4.29312	2.03281	0.427181	3.63844	3.27678	1.30985	5.24371	2.19695	0.353468	4.04044
NM_001003570	mfsd2ab	major facilitator superfamily domain-containing	chr19:29805670-29821886	18.1865	9.94377	26.4292	182.657	78.9437	286.37	27.7995	12.4333	43.1657	49.9398	6.81684	93.0627
NM_001003571	dnajb1a	DnaJ (Hsp40) homolog, subfamily B, member 1a	chr3:44752028-44764855	4.98874	2.41024	7.56724	14.1088	6.52021	21.6975	9.15885	4.74149	13.5762	9.00491	3.36999	14.6398
NM_001003572	aarsd1	alanyl-tRNA editing protein Aarsd1	chr12:6598775-6612729	2.58829	0.843048	4.33353	3.63909	1.11025	6.16792	6.6664	2.95372	10.3791	6.42764	1.79548	11.0598
NM_001003573	paqr5b	membrane progestin receptor gamma-B	chr7:33788120-33803996	16.2612	8.75438	23.768	21.5225	10.6885	32.3565	5.20401	2.04971	8.35831	17.0064	5.84895	28.1638
NM_001003574	si:busm1-79m10.4	hypothetical protein LOC368645 isoform 1	chr10:10926645-11181115	0.281125	0.251811	0.31044	3.33273	0.664081	6.00139	1.36421	0.0955618	2.63286	0.402457	0	1.17638
NM_001003575	pibf1	progesterone-induced-blocking factor 1	chr1:35020928-35090200	1.87584	0.740681	3.01099	4.04662	1.66374	6.4295	2.35279	1.1012	3.60439	5.81669	2.49	9.14338
NM_001003576	auh	methylglutaconyl-CoA hydratase, mitochondrial	chr10:5673354-5726466	12.0199	6.39906	17.6407	15.0469	7.46142	22.6324	18.2681	8.02211	28.5141	29.7038	7.99375	51.4139
NM_001003577	zgc:101056	COMM domain-containing protein 7	chr23:16523560-16534690	22.9771	11.1235	34.8307	11.8703	4.11227	19.6283	84.947	35.502	134.392	103.873	23.749	183.998
NM_001003578	zgc:101053	hypothetical protein LOC445184	chr3:50545078-50554394	7.31098	3.45509	11.1669	8.11325	3.24551	12.981	9.79752	4.6348	14.9602	32.0948	9.02982	55.1597
NM_001003579	morc3b	MORC family CW-type zinc finger 3b	chr1:47371597-47826232	0	0	0	2.77923	0	3261.49	0.923601	0	2.32835	0.714634	0	2.09872
NM_001003580	klhl15	kelch-like protein 15	chr24:15697559-15712083	1.8942	0.784837	3.00357	5.57138	2.5205	8.62227	2.33142	1.03116	3.63168	4.15422	1.32231	6.98612
NM_001003581	zgc:101050	hypothetical protein LOC445187	chr23:16875289-16890712	1.17235	0.0830245	2.26167	5.16346	2.05485	8.27207	2.89478	1.02011	4.76945	11.1676	3.25773	19.0775
NM_001003583	optc	opticin	chr11:20903979-20917455	1.1222	0	2.32188	3.15554	0.659238	5.65184	1.11646	0	2.2723	0.283395	0	0.850185
NM_001003584	jagn1b	protein jagunal homolog 1-B	chr22:29805257-29809082	21.7036	12.0168	31.3904	28.8633	14.1379	43.5887	63.417	26.5543	100.28	118.618	13.295	223.941
NM_001003585	med20	mediator of RNA polymerase II transcription	chr22:404033-410203	2.69169	0.44977	4.93361	10.963	4.16528	17.7606	9.57188	3.88287	15.2609	14.146	3.89747	24.3945
NM_001003586	zgc:101042	major facilitator superfamily domain-containing	Zv8_NA9813:5060-8191	0	0	0	0	0	0	0	0	0	0	0	0
NM_001003587	glrbb	glycine receptor subunit beta	chr14:37155189-37195521	0.761969	0	1.52394	2.54252	0.735173	4.34986	0.610592	0	1.22118	0.222129	0	0.666387
NM_001003588	zgc:101040	hypothetical protein LOC445194	chr18:39966759-39970925	1.8933	0.0431779	3.74342	2.02032	0	4.35317	2.49662	0.458138	4.5351	0.922772	0	2.22777
NM_001003589	ccdc12	coiled-coil domain-containing protein 12	chr16:15001857-15028616	10.5494	4.1166	16.9821	37.9184	16.6526	59.1842	26.7363	11.0088	42.4638	48.2317	15.0858	81.3776
NM_001003590	zgc:101030	hypothetical protein LOC445196	chr11:42238441-42244798	13.6762	7.74811	19.6044	32.0002	16.0086	47.9919	25.2068	12.9163	37.4973	24.3929	10.0481	38.7376
NM_001003591	zgc:101028	hypothetical protein LOC445197	chr21:10737481-10767482	0.747752	0	1.80523	4.90814	1.56613	8.25016	2.10258	0.472466	3.7327	2.36356	0.506999	4.22011
NM_001003592	suv39h1a	histone-lysine N-methyltransferase SUV39H1-A	chr8:24162270-24171858	0.485323	0	1.27785	3.29289	0.743812	5.84196	0.403752	0	1.06308	0.287397	0	0.862192
NM_001003593	zgc:101026	CDC28 protein kinase 1B	chr19:7520372-7523578	6.91484	2.66896	11.1607	5.79404	1.37986	10.2082	31.0533	13.4701	48.6365	52.0563	14.3137	89.7989
NM_001003594	zgc:101024	transmembrane protein 223	chr21:27789204-27792334	4.61897	1.55391	7.68404	21.1715	9.24054	33.1024	11.9503	4.69893	19.2017	27.9715	7.59143	48.3515
NM_001003595	cant1b	calcium activated nucleotidase 1b	chr11:43733506-43745953	10.4136	5.6966	15.1305	33.1552	16.073	50.2373	20.8557	10.0833	31.628	31.4965	9.6942	53.2988
NM_001003596	dpm1	dolichol-phosphate mannosyltransferase	chr23:20045810-20050112	14.5395	6.75543	22.3236	53.1531	24.8026	81.5035	55.5325	24.5393	86.5258	96.7649	21.123	172.407
NM_001003597	mnd1	meiotic nuclear division protein 1 homolog	chr1:25699789-25736440	1.05587	0	2.20197	4.33186	1.43136	7.23236	3.9197	1.60307	6.23634	2.50441	0.251889	4.75694
NM_001003598	nutf2l	nuclear transport factor 2, like	chr19:19437703-19443456	22.9394	10.6772	35.2016	49.5705	23.0786	76.0623	95.6703	41.8835	149.457	152.1	29.6095	274.59
NM_001003599	gcc1	GRIP and coiled-coil domain-containing protein	chr4:19851274-19857607	5.73811	3.2852	8.19102	13.622	6.57498	20.6691	10.8077	5.45998	16.1554	13.4042	4.79497	22.0135
NM_001003600	zgc:101006	constitutive coactivator of peroxisome	chr13:6388365-6411644	1.12133	0.146259	2.09641	2.98932	1.00345	4.97518	2.4355	0.818567	4.05244	2.1223	0.358348	3.88626
NM_001003601	trappc3	trafficking protein particle complex subunit 3	chr19:35009623-35020105	14.1782	7.57405	20.7823	19.9419	9.06502	30.8187	27.2044	13.0737	41.335	27.9121	9.30363	46.5206
NM_001003602	camk2d1	calcium/calmodulin-dependent protein kinase type	chr7:60248498-60402880	5.87223	3.14843	8.59603	9.96795	4.98521	14.9507	18.2993	7.88843	28.7103	34.1028	8.02117	60.1844
NM_001003603	zgc:100999	dynein light chain 4, axonemal	chr3:21478155-21484693	0.657937	0	1.40136	2.28356	0.574555	3.99256	1.70972	0.617944	2.8015	2.33609	0.738006	3.93417
NM_001003604	fam92a1	hypothetical protein LOC445210	chr19:32413011-32429418	4.13415	1.63157	6.63672	4.62829	1.50493	7.75164	6.06055	2.35877	9.76232	11.718	3.37656	20.0594
NM_001003605	zgc:100997	hypothetical protein LOC445211	chr20:9559935-9581071	3.84257	1.83502	5.85011	12.8117	5.99505	19.6284	11.1165	5.3661	16.8668	22.4006	5.93313	38.8681
NM_001003606	fam49a	hypothetical protein LOC445212	chr19:29571448-29619714	1.46991	0.155183	2.78464	4.5403	1.66876	7.41183	1.85334	0.482319	3.22436	0.887962	0	1.91329
NM_001003607	zgc:100994	hypothetical protein LOC445213	Zv8_NA2003:62921-63931	0	0	0	0	0	0	0	0	0	0	0	0
NM_001003608	nr2e1	nuclear receptor subfamily 2 group E member 1	chr20:32212868-32221867	0.314955	0	0.760369	2.4252	0.740937	4.10947	0.614279	0.0263126	1.20225	0.557933	0	1.20218
NM_001003609	mastl	serine/threonine-protein kinase greatwall	chr24:5833582-5848696	1.76872	0.788855	2.74858	3.59961	1.63108	5.56815	5.23643	2.33831	8.13456	7.72038	2.47805	12.9627
NM_001003610	nicn1	nicolin 1	Zv8_scaffold3062:180672-196693	0	0	0	0	0	0	0	0	0	0	0	0
NM_001003611	mettl16	methyltransferase-like protein 16	chr15:25451177-25505623	3.447	1.29981	5.59419	8.5415	3.5286	13.5544	3.42383	1.17268	5.67498	6.11934	1.62647	10.6122
NM_001003612	boka	bcl-2-related ovarian killer protein homolog A	chr6:28648442-28674534	28.4399	16.057	40.8228	27.6762	14.3236	41.0288	42.2719	18.3516	66.1922	101.923	5.15149	198.695
NM_001003613	zgc:100974	splicing regulatory glutamine/lysine-rich	chr5:55647381-55688314	1.80546	0.531032	3.07989	3.6406	1.26973	6.01148	2.59524	1.12504	4.06544	2.84659	0.638538	5.05465
NM_001003614	riok3	serine/threonine-protein kinase RIO3	chr24:34496519-34511195	9.68317	5.09983	14.2665	101.247	51.0027	151.492	31.2193	14.5777	47.8609	81.0358	13.9188	148.153
NM_001003615	mrps23	28S ribosomal protein S23, mitochondrial	chr15:30907129-30911814	13.4887	6.55296	20.4244	32.3668	14.8088	49.9248	32.5812	14.129	51.0333	47.8525	12.9812	82.7237
NM_001003616	zgc:100963	calcipressin 1	chr9:36359099-36379907	17.7121	10.0348	25.3894	43.3864	22.882	63.8908	38.5304	18.4516	58.6091	73.0637	15.5769	130.55
NM_001003617	nek7	serine/threonine-protein kinase Nek7	chr22:24231879-24551741	16.1508	9.23651	23.0651	60.0424	31.2385	88.8462	35.5057	16.4936	54.5177	69.1437	10.4672	127.82
NM_001003618	mphosph6	M-phase phosphoprotein 6	chr25:36857630-36861926	6.362	2.88424	9.83976	14.751	6.41801	23.084	12.7729	5.23881	20.307	16.9784	5.3864	28.5705
NM_001003619	uevld	ubiquitin-conjugating enzyme E2 variant 3	chr25:25209165-25230749	10.8508	6.04805	15.6536	42.2178	21.8454	62.5902	24.4276	11.2637	37.5915	54.6176	10.7995	98.4357
NM_001003620	zgc:100957	calsequestrin-like	chr2:36213876-36228502	1.72181	0.729537	2.71409	3.11966	1.2123	5.02703	0.499101	0.0261916	0.972011	6.19926	2.29995	10.0986
NM_001003621	ifrd2	interferon-related developmental regulator 2	chr8:27177964-27195076	15.6046	8.68911	22.5201	29.9902	14.7736	45.2067	33.5067	14.3937	52.6198	77.0386	8.27592	145.801
NM_001003622	zgc:100951	hypothetical protein LOC445228	chr17:46311261-46327328	3.51264	1.43418	5.59111	17.8213	9.28289	26.3597	2.20047	0.693856	3.70709	2.26363	0.208274	4.31899
NM_001003623	naa50	N-alpha-acetyltransferase 50, NatE catalytic	chr24:20760314-20769137	27.6098	15.8949	39.3246	76.0151	38.3891	113.641	61.9726	24.4633	99.4819	67.4932	12.9446	122.042
NM_001003624	zgc:100947	hypothetical protein LOC445230	chr11:31870261-32073028	0.730343	0	1.70413	5.32939	1.75283	8.90595	3.56144	1.44187	5.68101	2.15514	0.132458	4.17783
NM_001003625	pcnt1	nuclear pore complex protein Nup85	chr3:4498218-4539382	4.88456	2.30325	7.46588	8.31913	3.73536	12.9029	10.2495	4.48411	16.0149	13.7429	4.01833	23.4674
NM_001003626	zgc:100942	guanine nucleotide binding protein (G protein),	Zv8_NA880:7454-24878	0	0	0	0	0	0	0	0	0	0	0	0
NM_001003627	me2	NAD-dependent malic enzyme, mitochondrial	chr5:3862644-3910449	1.72511	0.456355	2.99387	3.91811	1.54543	6.29079	6.194	3.03569	9.3523	4.14518	1.61672	6.67363
NM_001003628	crk	adapter molecule crk	chr15:24935185-24940674	9.94093	5.52286	14.359	17.8965	8.59437	27.1986	16.6946	8.20603	25.1832	18.5369	6.60905	30.4647
NM_001003629	zgc:100933	regulator of G-protein signalling 3	chr2:6712405-6731014	17.676	1.1626	34.1894	27.8687	7.81728	47.9201	10.5677	2.64194	18.4935	25.3826	8.01392	42.7513
NM_001003630	zgc:100930	WD repeat-containing protein 54	chr5:42104761-42115290	1.69863	0.460754	2.93651	2.95634	0.846731	5.06595	2.25889	0.80799	3.70978	4.52227	1.10621	7.93832
NM_001003631	shisa2	protein shisa-2 homolog	chr5:20097871-20100531	1.33628	0	2.87927	3.68736	0.560815	6.81391	0.807361	0	1.94914	1.53856	0	3.31514
NM_001003632	si:ch211-191d15.2	iron-sulfur cluster assembly enzyme	chr5:18382645-18384811	71.1947	38.2946	104.095	89.9628	44.6856	135.24	144.387	56.3206	232.454	318.57	6.61542	630.524
NM_001003633	zgc:100927	GPN-loop GTPase 1	chr17:10808720-10825553	7.11996	3.31153	10.9284	16.9256	7.99226	25.8589	12.7694	5.73961	19.7993	22.0731	6.08342	38.0628
NM_001003634	fnbp1l	formin-binding protein 1-like	chr8:15150328-15241865	7.62423	4.29996	10.9485	13.7075	6.78338	20.6316	12.4357	6.35388	18.5175	9.24539	3.85877	14.632
NM_001003635	zgc:100920	hypothetical protein LOC445241	chr8:23859919-23870308	0.606844	0	1.46505	4.00945	1.30371	6.71518	1.12821	0	2.25642	1.34228	0	2.68457
NM_001003636	hnmt	histamine N-methyltransferase	chr9:9465273-9472869	0.798078	0	2.10133	11.2184	4.87946	17.5573	0.652655	0	1.71844	0	0	0
NM_001003637	timm8a	mitochondrial import inner membrane translocase	chr14:40740799-40744137	12.0217	5.43601	18.6074	55.4026	26.2297	84.5755	57.4933	25.1068	89.8797	60.3102	15.5093	105.111
NM_001003640	aurka	serine/threonine-protein kinase 6	chr6:61108210-61122867	2.98015	1.22498	4.73531	5.56686	2.32537	8.80835	5.89027	2.63011	9.15043	14.6947	4.3858	25.0035
NM_001003641	zgc:100911	hypothetical protein LOC445247	chr21:325940-335930	6.25243	1.56205	10.9428	15.1272	6.01301	24.2413	3.06296	0.199677	5.92625	1.77391	0	3.68588
NM_001003642	kptn	kaptin	chr5:35051947-35066003	3.80228	1.61962	5.98495	5.53335	1.99913	9.06757	9.28509	4.22816	14.342	22.1778	6.62768	37.7279
NM_001003643	zgc:100787	peflin	chr19:36359916-36373545	43.5764	22.9658	64.1869	164.748	81.8601	247.635	71.702	30.877	112.527	173.626	13.5099	333.742
NM_001003644	neu3.2	sialidase 3.2	chr21:23384089-23386670	8.71039	4.72942	12.6914	5.99332	2.44568	9.54096	8.25363	3.66166	12.8456	14.2813	5.11642	23.4463
NM_001003645	carm1	histone-arginine methyltransferase CARM1	chr3:31460432-31481937	4.74488	2.46788	7.02187	6.40279	2.84203	9.96355	9.13829	4.73982	13.5368	5.929	2.45012	9.40789
NM_001003646	hibadha	3-hydroxyisobutyrate dehydrogenase a	chr19:13875190-13932399	1.63289	0.272849	2.99293	4.50667	1.73387	7.27946	2.96704	0.930709	5.00337	3.18551	0.594551	5.77648
NM_001003647	clptm1	cleft lip and palate transmembrane protein 1	chr15:15758821-15780969	13.2884	7.43081	19.146	71.9294	35.4654	108.393	28.216	12.9873	43.4448	57.1533	8.30249	106.004
NM_001003648	slc38a7	putative sodium-coupled neutral amino acid	chr7:52683547-52692687	3.23486	1.43676	5.03295	9.91443	4.67423	15.1546	12.9516	5.77015	20.1331	21.5412	6.39739	36.685
NM_001003649	ralba	ras-related protein Ral-B	chr9:37529097-37557229	2.80538	0.841333	4.76943	7.36586	3.17592	11.5558	9.21258	4.81809	13.6071	7.12442	2.73298	11.5159
NM_001003650	ufc1	ubiquitin-fold modifier-conjugating enzyme 1	chr5:58692100-58695337	4.95239	1.78266	8.12213	5.61125	1.36069	9.86182	2.81017	0.64858	4.97176	2.70225	0.0145869	5.38991
NM_001003651	zfand1	AN1-type zinc finger protein 1	chr24:10835007-10839028	7.39216	3.15091	11.6334	8.55297	2.7142	14.3917	24.2697	10.0999	38.4396	39.5352	11.1043	67.9661
NM_001003727	klhl31	kelch-like protein 31	chr13:2625966-2637513	1.83661	0.931143	2.74208	0.881276	0.155131	1.60742	0.428568	0.0452452	0.811891	2.35752	0.948505	3.76654
NM_001003728	zgc:92237	40S ribosomal protein S6	chr1:43560836-43566631	1048.04	0	2096.63	2433.17	437.782	4428.57	1763.7	1472.62	2054.78	4541.76	0	12399
NM_001003729	zgc:92137	hypothetical protein LOC445049	chr16:21449068-21453358	0.722803	0	1.63708	1.42587	0	3.00774	0.307459	0	0.809539	0.672563	0	1.62371
NM_001003730	sdf2l1	stromal cell-derived factor 2-like protein 1	chr5:10522519-10529638	26.1324	14.605	37.6598	94.325	46.9944	141.656	92.8829	35.9514	149.814	131.72	15.8004	247.64
NM_001003731	zgc:91910	zinc finger protein 706	chr19:34299792-34303714	42.5522	22.9155	62.1889	225.619	114.234	337.003	130.199	56.1028	204.296	173.947	33.0432	314.851
NM_001003732	fhl2a	four and a half LIM domains 2a	chr9:6069412-6092717	10.6164	5.02921	16.2035	17.7785	8.30301	27.254	4.38311	1.9669	6.79931	7.25124	2.44101	12.0615
NM_001003733	cldn8	claudin 8	chr15:42991990-43026203	1.79855	0.483043	3.11406	10.9379	4.8839	16.992	3.83059	1.41965	6.24153	2.06964	0.205625	3.93365
NM_001003734	harbi1	putative nuclease HARBI1	chr7:39215798-39218337	2.82271	0.796898	4.84853	10.8457	4.33469	17.3566	10.2763	4.37821	16.1745	25.7305	7.0677	44.3932
NM_001003735	zgc:92411	CD81 antigen	chr18:26500460-26517974	9.33581	4.51237	14.1592	16.2533	7.93725	24.5693	22.7971	9.29643	36.2977	117.719	20.7442	214.694
NM_001003737	zgc:92041	hypothetical protein LOC445282	chr22:8040973-8045703	0.567065	0	1.70119	5.64202	1.30947	9.97457	0.679399	0	1.64021	6.217	1.70589	10.7281
NM_001003738	ciapin1	anamorsin	chr25:17057090-17065095	12.4825	5.89132	19.0737	23.8713	10.6314	37.1111	35.8539	16.5114	55.1963	63.0637	15.048	111.079
NM_001003739	rad23a	UV excision repair protein RAD23 homolog A	chr1:51987715-52005116	4.24892	2.10731	6.39053	4.86562	1.85534	7.87591	7.3357	3.84048	10.8309	6.76014	2.5686	10.9517
NM_001003740	psmc5	26S protease regulatory subunit 8	chr12:10839158-10851001	83.8818	41.4468	126.317	131.423	66.2524	196.593	229.622	35.2489	423.994	387.371	0	828.687
NM_001003741	picalml	phosphatidylinositol binding clathrin assembly	chr15:19727427-19770720	4.00108	2.11106	5.89111	5.73007	2.82945	8.63069	6.4941	2.85987	10.1283	8.62052	3.16034	14.0807
NM_001003742	hpd	4-hydroxyphenylpyruvate dioxygenase	chr8:37376656-37386865	65.5646	35.482	95.6471	85.5965	45.6004	125.592	28.3115	11.8119	44.811	91.1409	15.1217	167.16
NM_001003743	acads	short-chain specific acyl-CoA dehydrogenase,	chr10:43070310-43088696	7.76259	3.92669	11.5985	9.02213	4.09014	13.9541	28.5326	12.3705	44.6947	64.7709	13.9314	115.61
NM_001003744	kras	GTPase KRas	chr25:33168286-33193451	14.02	8.23072	19.8093	42.2167	21.2296	63.2039	23.5223	9.40329	37.6413	38.9448	3.68284	74.2068
NM_001003746	acat1	acetyl-CoA acetyltransferase, mitochondrial	chr10:37044526-37045625	21.5158	10.9128	32.1187	25.3213	11.2811	39.3614	37.2775	15.7766	58.7783	60.8576	15.4497	106.266
NM_001003747	ndufv1	NADH dehydrogenase [ubiquinone] flavoprotein 1,	chr19:8897524-8913981	59.507	30.6896	88.3243	85.9743	44.063	127.886	111.001	35.3869	186.615	217.755	0	455.537
NM_001003748	sgcg	gamma-sarcoglycan	chr15:13196913-13223993	1.03264	0.363137	1.70215	2.56332	1.10222	4.02443	0.761886	0.235068	1.2887	3.75085	1.4992	6.00249
NM_001003749	aqp4	aquaporin-4	chr20:17190807-17214205	0.499557	0	1.49867	3.34331	0.191207	6.49542	0.828859	0	2.00104	1.72548	0	3.7179
NM_001003751	zgc:100913	hypothetical protein LOC445294	chr1:55991804-55997468	1.75775	0.41818	3.09732	3.42278	1.04907	5.79649	3.00136	1.32505	4.67768	1.40676	0.222843	2.59067
NM_001003752	zgc:100909	BRISC and BRCA1-A complex member 1	chr11:5742161-5758945	7.64876	3.67934	11.6182	9.3552	4.05603	14.6544	18.3134	8.64031	27.9864	57.7436	12.4827	103.004
NM_001003753	gna14	guanine nucleotide binding protein (G protein),	chr5:56367052-56384410	29.4019	16.4926	42.3112	124.752	60.7013	188.804	91.7937	31.4888	152.099	109.276	11.563	206.99
NM_001003755	immp2l	mitochondrial inner membrane protease subunit 2	chr25:22275588-22501356	4.65881	1.19039	8.12724	4.79452	0.458939	9.13011	6.1086	1.99596	10.2212	6.23425	1.20663	11.2619
NM_001003756	zgc:100869	chromatin modification-related protein MEAF6	chr19:3821324-3947891	13.0128	6.3824	19.6432	35.5416	16.3098	54.7734	20.954	9.60239	32.3057	34.4844	10.9478	58.021
NM_001003757	zdhhc23	probable palmitoyltransferase ZDHHC23	chr24:20704541-20713529	1.92481	0.483415	3.3662	4.29264	1.39475	7.19053	4.63017	1.9287	7.33163	7.29754	1.89732	12.6978
NM_001003758	thoc3	THO complex subunit 3	chr14:26996951-27002433	13.395	6.68054	20.1094	17.9288	8.31075	27.5469	27.6101	12.1145	43.1057	56.8107	14.1972	99.4242
NM_001003759	zgc:101129	MAWD binding protein-like	chr13:23521546-23539799	0.81646	0	2.05196	3.26021	0.227066	6.29336	0.839776	1.11e-16	1.67955	2.2602	0	4.54955
NM_001003761	zgc:101127	protein kish-B precursor	chr11:1581706-2959710	15.6662	8.45074	22.8817	32.3596	15.9256	48.7936	38.9093	17.1845	60.6341	89.3409	11.089	167.593
NM_001003762	arpc4l	actin related protein 2/3 complex, subunit 4,	chr11:16483442-16492152	118.473	60.0777	176.869	350.874	163.194	538.554	357.126	36.8606	677.392	588.942	0	1284.92
NM_001003763	eif3ha	eukaryotic translation initiation factor 3	chr16:43973474-44134181	32.3211	17.6328	47.0093	104.078	53.1064	155.049	79.771	35.5377	124.004	173.269	19.2571	327.28
NM_001003764	dexi	dexamethasone-induced protein homolog	chr3:24262349-24263645	3.18363	0.950942	5.41632	8.47828	3.26739	13.6892	6.24451	2.33688	10.1521	18.6602	5.13551	32.1848
NM_001003766	fam199x	family with sequence similarity 199, X-linked	chr14:10815553-10843187	8.222	4.49024	11.9538	11.1507	5.58328	16.7182	9.80971	5.03409	14.5853	7.42811	3.18322	11.673
NM_001003767	tmem179	transmembrane protein 179	chr20:27035051-27037952	0.402428	0	1.20728	2.12817	0	4.43933	1.15243	0	2.48313	5.62352	1.74921	9.49784
NM_001003768	zgc:101049	chromobox 6	chr22:31643097-31648444	2.06891	0.851689	3.28613	4.75467	2.20012	7.30923	3.54485	1.58164	5.50806	1.85765	0.484477	3.23083
NM_001003769	cep57l1	centrosomal protein 57-like 1	chr20:31917033-31924505	2.54431	0.957982	4.13063	4.94733	1.8733	8.02137	4.40333	1.91926	6.8874	5.25855	1.53286	8.98424
NM_001003771	zmat5	zinc finger matrin-type protein 5	chr5:30178338-30182422	13.2756	6.23719	20.314	12.3568	4.54617	20.1674	17.3483	7.39406	27.3026	36.8947	9.99812	63.7913
NM_001003772	chrne	acetylcholine receptor subunit gamma	chr5:37113900-37124881	0.479018	0	1.26125	3.18621	0.686742	5.68568	0.538877	0	1.30097	1.16745	0	2.39284
NM_001003773	cdkl1	cyclin-dependent kinase-like 1	chr13:36973852-36983854	0.932936	0	2.0102	3.1866	0.758895	5.6143	0.281834	0	0.845503	0	0	0
NM_001003774	zgc:101000	deoxyribonuclease I-like 3	chr22:6162582-6181414	191.625	91.7461	291.505	51.539	24.014	79.064	160.659	57.5789	263.739	203.921	23.6615	384.18
NM_001003775	lrrc33	leucine-rich repeat-containing protein 33	chr24:27444881-27456397	1.5469	0.478353	2.61544	13.5268	6.48331	20.5702	11.8581	6.03276	17.6834	14.8834	4.88411	24.8826
NM_001003776	ncaldb	neurocalcin-delta B	chr19:12313134-12338248	6.97112	3.3831	10.5591	13.6091	6.24547	20.9728	5.20905	2.13731	8.2808	9.00804	2.77506	15.241
NM_001003777	hspbap1	HSPB1-associated protein 1 homolog	chr9:37974120-37999745	0.972041	0	2.0112	4.07264	1.46851	6.67677	2.26026	0.790829	3.72968	5.2836	1.26586	9.30134
NM_001003778	zgc:100970	28S ribosomal protein S27, mitochondrial	chr8:1363849-1381174	3.65417	1.59343	5.71491	9.74792	5.0891	14.4067	10.1888	4.8311	15.5466	8.38803	2.58302	14.193
NM_001003779	chst10	carbohydrate sulfotransferase 10	chr1:28244010-28259411	6.56111	2.92335	10.1989	10.8264	4.79788	16.8549	15.4874	6.86105	24.1137	36.0899	9.88605	62.2938
NM_001003780	ypel1	protein yippee-like 1	chr5:10246250-10295761	2.76252	1.07259	4.45245	5.05705	2.04006	8.07405	3.4838	1.46757	5.50002	4.45697	1.59297	7.32096
NM_001003781	zgc:100952	hypothetical protein LOC445324	chr5:24658493-24693728	5.36247	2.56176	8.16318	18.3565	8.75924	27.9537	16.6273	7.69844	25.5562	21.9679	6.69712	37.2386
NM_001003782	sept5b	septin 5b	chr10:43123934-43151713	0.406747	0	1.22024	2.98301	0.314925	5.6511	0.490571	0	1.29167	0.468331	0	1.40499
NM_001003783	akr1a1a	alcohol dehydrogenase [NADP+] A	chr5:40533051-40543630	0.431447	0	1.29434	1.70834	0	3.86924	0.890292	0	2.01643	0.523265	0	1.56979
NM_001003784	alg6	dolichyl pyrophosphate Man9GlcNAc2	chr6:33881298-33903311	7.68945	3.65225	11.7267	13.4585	6.05679	20.8601	23.4946	10.683	36.3063	46.5579	10.6455	82.4703
NM_001003822	g2e3	G2/M phase-specific E3 ubiquitin-protein ligase	chr17:26465353-26478225	1.79958	0.826793	2.77236	5.53616	2.65821	8.41412	7.6913	3.35599	12.0266	7.54703	2.38674	12.7073
NM_001003823	coch	cochlin	chr17:26410603-26416238	1.27806	0.149831	2.40628	14.8178	7.42312	22.2124	0.842708	0	1.68542	3.83232	1.16771	6.49693
NM_001003826	ap4s1	AP-4 complex subunit sigma-1	chr17:26370895-26371889	5.99719	0	12.5068	15.0732	2.29587	27.8505	10.7986	2.53474	19.0624	63.1027	27.2317	98.9737
NM_001003830	noc2l	nucleolar complex protein 2 homolog	chr23:22620049-22672767	3.65965	1.88129	5.43801	29.5186	14.9435	44.0937	15.6921	7.34901	24.0352	10.5777	4.03835	17.117
NM_001003831	nop14	nucleolar protein 14	chr21:522824-596564	2.47202	0.839711	4.10432	6.83175	2.61018	11.0533	6.55944	3.06608	10.0528	3.58172	0.722465	6.44097
NM_001003832	psmc6	26S protease regulatory subunit S10B	chr20:8460080-9441439	43.3343	24.9077	61.7609	99.6788	50.9192	148.438	136.816	46.1855	227.447	216.693	0.512531	432.874
NM_001003833	sulf2l	extracellular sulfatase Sulf-2	chr23:14841524-14967871	15.0926	8.91789	21.2673	15.1661	8.18036	22.1518	45.9898	13.3495	78.63	148.886	0	331.258
NM_001003834	top2a	DNA topoisomerase 2-alpha	chr12:11489307-11523039	5.15995	3.01577	7.30412	5.44337	2.83728	8.04945	14.7451	6.70381	22.7864	16.4642	5.20469	27.7237
NM_001003835	taf2	transcription initiation factor TFIID subunit 2	chr16:8040608-8066132	5.73071	3.86702	7.59441	6.58452	4.08628	9.08275	7.55375	4.87642	10.2311	11.2459	5.99917	16.4927
NM_001003836	cpsf3	cleavage and polyadenylation specificity factor	chr20:29334019-29347578	8.65104	4.57819	12.7239	27.665	13.63	41.7	33.4312	14.4841	52.3782	46.6902	9.86521	83.5153
NM_001003837	src	protein-tyrosine kinase	chr23:36868296-36972065	4.05738	2.19397	5.92079	11.6439	5.83193	17.4559	6.13576	3.30562	8.9659	5.25196	2.11617	8.38774
NM_001003838	cby1	protein chibby homolog 1	chr12:18167152-18168724	1.49058	0	3.92469	9.67258	1.95505	17.3901	9.29946	3.10017	15.4988	8.42562	1.76592	15.0853
NM_001003840	ebna1bp2	probable rRNA-processing protein EBP2	Zv8_scaffold2997:2246-9542	0	0	0	0	0	0	0	0	0	0	0	0
NM_001003842	spry2	protein sprouty homolog 2	chr1:4114744-4116514	9.62263	4.95726	14.288	17.5686	8.21095	26.9263	4.46918	2.00434	6.93402	10.7271	3.87409	17.5802
NM_001003843	atp5o	ATP synthase subunit O, mitochondrial	chr9:33546272-33549572	326.875	132.515	521.235	413.513	202.439	624.588	827.321	0	2020.13	1686.52	0	4030.27
NM_001003844	rpl6	60S ribosomal protein L6	chr8:2651094-2663585	1761.87	0	4143.95	2601.94	361.895	4841.98	2692.89	2412.99	2972.79	7609.36	0	22783.7
NM_001003846	sulf1	extracellular sulfatase Sulf-1	chr24:19131280-19200234	4.741	2.79301	6.68899	7.29139	3.90795	10.6748	15.9397	8.16163	23.7178	42.9731	6.35907	79.5872
NM_001003847	thoc2	THO complex subunit 2	chr14:12879560-12974277	9.21527	5.61426	12.8163	17.7565	9.69537	25.8177	21.2434	9.98848	32.4982	17.1762	5.66639	28.6861
NM_001003848	eno2	gamma-enolase	chr19:4698141-4714982	0.857875	0	1.94301	4.43234	1.19399	7.67068	0.686019	0	1.55377	1.20962	0	2.60638
NM_001003850	rbm42	RNA-binding protein 42	chr16:45155010-45173386	5.70033	2.67932	8.72134	9.49526	4.55139	14.4391	8.04498	3.82768	12.2623	14.5579	4.35655	24.7592
NM_001003851	negr1	neuronal growth regulator 1	chr6:40673617-40895051	1.562	0.514539	2.60947	7.92946	4.1531	11.7058	0.592889	0.0339079	1.15187	2.23541	0.642721	3.8281
NM_001003852	ntm	neurotrimin isoform 1	chr10:28057053-28691974	1.03912	0.0685043	2.00974	3.58119	1.13641	6.02597	0.881914	0.0706845	1.69314	0.736529	0	1.8395
NM_001003853	st6gal1	beta-galactoside alpha-2,6-sialyltransferase 1	chr21:32888292-32911949	1.60957	0.169926	3.0492	3.26228	0.757149	5.76741	0.388267	0	1.02231	0	0	0
NM_001003854	st3gal4	CMP-N-acetylneuraminate-beta-galactosamide-	Zv8_NA1449:16848-69104	0	0	0	0	0	0	0	0	0	0	0	0
NM_001003855	fut8	alpha-(1,6)-fucosyltransferase	chr17:32008345-32042547	2.17813	0.490232	3.86604	5.21703	1.74922	8.68483	3.13966	1.3301	4.94922	4.00546	1.11261	6.89831
NM_001003856	rbm12	RNA-binding protein 12	chr11:26141444-26167137	4.40183	2.78247	6.02119	6.78868	3.90613	9.67124	7.8308	5.00716	10.6544	6.78067	3.63534	9.926
NM_001003857	itga2b	integrin alpha-IIb	chr3:19231312-19263197	0.676706	0.124178	1.22923	8.69516	4.47424	12.9161	1.02364	0.402568	1.64471	0.94035	0.229512	1.65119
NM_001003858	mpll	thrombopoietin receptor	chr6:35600448-35629838	0.942666	0.053912	1.83142	3.80715	1.38561	6.22869	1.11148	0.221017	2.00195	0.121169	0	0.363506
NM_001003859	nup205	nuclear pore complex protein Nup205	chr18:12087375-12122000	3.69488	2.07963	5.31013	6.02487	3.22154	8.82819	6.9306	3.62961	10.2316	7.3309	2.76699	11.8948
NM_001003860	bud31	protein BUD31 homolog	chr3:37407974-37410720	45.6094	25.0702	66.1487	187.811	93.6645	281.957	165.165	68.0092	262.322	245.201	41.7114	448.69
NM_001003861	rpl9	60S ribosomal protein L9	chr1:27059087-27063399	1374.85	0	2763.73	3214.03	623.685	5804.37	2513.87	2100.53	2927.21	6515	0	18137.1
NM_001003862	rfc5	replication factor C subunit 5	chr5:9637894-9658907	12.2039	6.20763	18.2001	18.447	9.1002	27.7938	48.1966	20.8787	75.5145	71.5454	13.8712	129.22
NM_001003863	ndc80	kinetochore protein NDC80 homolog	chr12:11028879-11041483	1.67408	0.543225	2.80494	6.36648	3.0158	9.71717	9.87147	4.08034	15.6626	8.04853	2.42007	13.677
NM_001003864	ddx51	ATP-dependent RNA helicase DDX51	chr8:50213868-50237908	4.54683	2.32711	6.76656	7.58904	3.47328	11.7048	4.23869	1.79091	6.68647	6.82181	1.82522	11.8184
NM_001003865	rcl1	RNA 3'-terminal phosphate cyclase-like protein	chr5:1248158-1251904	19.945	5.22617	34.6638	266.046	128.673	403.419	113.778	49.9874	177.568	126.735	36.2463	217.224
NM_001003866	gtf3aa	transcription factor IIIA	chr5:72116146-72129031	2.12821	0.549149	3.70727	29.077	13.9386	44.2154	7.94305	3.64765	12.2384	9.84836	3.01945	16.6773
NM_001003867	mybl2	myb-related protein B	chr11:1581706-2959710	1.47765	0.581791	2.37352	3.06927	1.21634	4.92219	5.2903	2.31541	8.26519	4.73619	1.32284	8.14954
NM_001003868	nop10	H/ACA ribonucleoprotein complex subunit 3	Zv8_NA5971:9958-10129	0	0	0	0	0	0	0	0	0	0	0	0
NM_001003869	fbxo5	F-box only protein 5	chr13:46886751-46899977	1.46262	0.215293	2.70994	3.81692	1.34018	6.29366	4.0637	2.14805	5.97934	4.42501	1.62759	7.22243
NM_001003870	ppp1r12a	protein phosphatase 1 regulatory subunit 12A	chr4:21283477-21377122	7.31525	4.30567	10.3248	9.4584	4.97101	13.9458	7.27005	4.1073	10.4328	5.64405	2.55628	8.73183
NM_001003871	wdr55	WD repeat-containing protein 55	chr21:36844513-36864849	2.86747	1.2337	4.50123	19.3618	9.33986	29.3837	9.52934	4.44957	14.6091	6.04876	1.85742	10.2401
NM_001003872	esco2	N-acetyltransferase ESCO2	chr20:39237751-39252016	1.72035	0.58381	2.85688	3.29696	1.16466	5.42926	8.53674	3.80559	13.2679	14.831	4.38319	25.2787
NM_001003873	rbbp6	retinoblastoma-binding protein 6 isoform 2	chr3:32717247-32732295	4.05413	1.85163	6.25662	18.2649	8.66221	27.8676	7.79271	3.65729	11.9281	19.7781	6.99788	32.5583
NM_001003874	chmp6b	charged multivesicular body protein 6	chr12:34861711-34864939	39.681	25.768	53.594	79.9141	49.7262	110.102	89.5335	49.3577	129.709	186.551	45.4079	327.694
NM_001003875	snrnp70	U1 small nuclear ribonucleoprotein 70 kDa	chr3:29180762-29189425	27.5216	15.6288	39.4144	53.3895	27.8568	78.9221	55.4788	21.4695	89.4882	63.4785	10.3494	116.608
NM_001003876	ddx56	probable ATP-dependent RNA helicase DDX56	chr10:2923946-2943303	4.71909	2.34386	7.09433	58.2675	29.0569	87.478	12.5683	5.57834	19.5583	15.3025	4.47014	26.135
NM_001003877	slc35d1a	solute carrier family 35 (UDP-glucuronic	chr6:38409510-38421584	1.76098	0.0285593	3.4934	12.2701	5.27583	19.2643	4.2305	1.41531	7.04569	9.2623	2.57522	15.9494
NM_001003878	cenpl	centromere protein L	chr2:32107245-32116148	2.07754	0.385175	3.76991	4.89052	1.69126	8.08978	3.3921	1.13482	5.64937	7.88649	1.98525	13.7877
NM_001003879	polb	DNA polymerase beta	chr8:2614187-2627053	5.26081	2.41134	8.11029	21.329	9.97041	32.6875	17.6311	7.95562	27.3066	28.867	7.73496	49.9989
NM_001003880	uspl1	ubiquitin specific peptidase like 1	chr10:34982122-34998793	6.42465	3.72664	9.12265	15.282	7.67615	22.8879	8.20377	4.01465	12.3929	8.96621	3.13633	14.7961
NM_001003881	snrpf	small nuclear ribonucleoprotein polypeptide	chr7:18966290-18966513	495.917	154.971	836.863	2261.71	978.804	3544.61	2389.56	1015.8	3763.31	2582.93	699.59	4466.28
NM_001003882	sars	seryl-tRNA synthetase, cytoplasmic	chr23:33574618-33587696	42.7946	23.1324	62.4568	185.851	81.3267	290.374	145.081	18.4862	271.676	208.493	0	440.676
NM_001003883	ect2	protein ECT2	chr11:8412986-8480000	1.29335	0.449438	2.13727	4.15123	1.90343	6.39903	2.29277	0.992188	3.59336	1.29537	0.351917	2.23882
NM_001003884	slc25a24l	solute carrier family 25 (mitochondrial carrier;	chr2:8960060-8961351	0.37706	0	1.13118	2.23623	0	5.52251	0.235767	0	0.620774	0	0	0
NM_001003885	gle1	nucleoporin GLE1	chr8:2700920-2728845	2.24104	0.87503	3.60705	4.05546	1.41611	6.69482	4.08695	1.81801	6.3559	4.99898	1.49999	8.49798
NM_001003886	her11	hairy-related 11	chr14:31785845-31788328	1.43793	0	2.97514	4.68847	1.27894	8.09801	0.761077	0	1.8374	1.68785	0	3.37571
NM_001003887	ticrr	treslin	chr25:31748320-31769467	0.790633	0.324909	1.25636	2.16017	0.905753	3.41459	2.24099	1.05732	3.42466	1.8111	0.594264	3.02793
NM_001003888	polr1d	DNA-directed RNA polymerases I and III subunit	chr14:9459076-9467089	12.3961	4.78853	20.0037	76.6375	35.5792	117.696	34.2983	13.6395	54.9572	64.2387	30.0693	98.408
NM_001003889	psmb1	proteasome subunit beta type-1	chr13:1201927-1210548	89.039	46.8755	131.202	120.67	60.8274	180.512	269.421	86.9838	451.858	460.864	0	937.422
NM_001003890	plk1	serine/threonine-protein kinase PLK1	chr1:7434610-7443119	4.76097	2.46944	7.0525	7.68786	3.45898	11.9167	23.1734	10.1318	36.2151	35.3786	9.00019	61.7569
NM_001003944	actr3	actin-related protein 3	chr9:54439914-54652811	87.2704	49.8472	124.694	71.1532	36.0825	106.224	190.02	81.5078	298.531	266.533	31.2254	501.84
NM_001003980	lhx8a	LIM/homeobox protein Lhx8	chr2:10791187-10795561	1.21988	2.22e-16	2.43976	2.01788	0.0920792	3.94367	3.18879	1.0116	5.36597	4.5022	0.892737	8.11167
NM_001003981	ptn	pleiotrophin	chr4:404955-463979	1.30314	0.355593	2.25068	3.16279	1.18338	5.1422	0.979832	0.240872	1.71879	0.552489	0	1.19045
NM_001003982	myf6	myogenic factor 6	chr4:21510938-21514089	0	0	0	3.18472	0	7.00259	0.70699	0	2.12097	0.898009	0	2.69403
NM_001003983	cdh5	cadherin-5	chr7:45892267-45914555	1.62505	0.686826	2.56327	5.06	2.89806	7.22195	2.89531	1.73708	4.05353	1.83587	0.833179	2.83857
NM_001003984	stat5.2	signal transducer and activator of transcription	chr12:14345405-14403143	5.6886	3.22706	8.15014	6.63179	3.53628	9.7273	7.05987	3.93832	10.1814	5.59609	2.50145	8.69073
NM_001003985	syt9b	synaptotagmin-9	chr25:15396128-15460313	0.898971	0.0636642	1.73428	3.24648	1.08052	5.41244	0.909926	0.114316	1.70554	0.627	0	1.351
NM_001003986	zgc:92005	actin-binding Rho-activating protein	chr19:46551031-46556977	0.629	0	1.35531	0.956158	0	2.06023	0.357044	0	0.872841	0.184634	0	0.553902
NM_001003987	epb41l3a	band 4.1-like protein 3	chr24:38669097-40199327	1.34814	0.362287	2.33399	3.76578	1.54963	5.98192	0.819267	0.107513	1.53102	2.46875	0.821667	4.11584
NM_001003988	xrcc1	DNA repair protein XRCC1	Zv8_scaffold2961:15699-52389	0	0	0	0	0	0	0	0	0	0	0	0
NM_001003989	s100s	S100 calcium binding protein S	chr19:7283281-7294632	1.31992	0	2.65751	30.7232	14.9951	46.4513	3.49043	1.08876	5.89211	13.212	3.44078	22.9832
NM_001003990	med23	mediator of RNA polymerase II transcription	chr20:2425321-2509801	3.00608	1.67927	4.33288	4.28304	2.05527	6.51082	5.04528	2.50241	7.58816	8.42973	2.79427	14.0652
NM_001003991	yipf1	protein YIPF1	chr2:25292118-25297557	7.62135	4.16672	11.076	20.7831	10.5566	31.0096	19.5609	9.2697	29.8522	32.2077	8.75129	55.6641
NM_001003992	gspt1	G1 to S phase transition 1	chr12:18340943-18362509	4.64465	2.40671	6.88259	11.3411	5.4163	17.266	5.17901	2.23205	8.12597	13.8417	4.33102	23.3525
NM_001003993	zgc:91930	adenylate kinase isoenzyme 1	chr5:73969578-73991817	106.509	56.8279	156.19	135.978	69.4504	202.506	91.0596	39.8586	142.261	401.733	15.1255	788.341
NM_001003994	morc2	MORC family CW-type zinc finger 2	chr25:2814311-2851618	6.85931	3.84811	9.87052	9.66111	4.84028	14.4819	12.9491	6.23999	19.6582	23.1414	5.91133	40.3715
NM_001003995	phax	phosphorylated adapter RNA export protein	chr10:10687383-10693263	10.0083	5.097	14.9196	28.9698	17.3125	40.6272	26.0596	11.7361	40.3832	38.2198	10.1625	66.277
NM_001003996	crbn	protein cereblon	chr6:44029584-44039614	4.70993	2.36448	7.05537	6.435	3.11032	9.75969	8.90806	3.91976	13.8964	15.8634	4.94844	26.7784
NM_001003997	flad1	FAD synthase	chr16:16342064-16355313	4.63748	2.29837	6.97658	7.54398	3.4927	11.5953	10.2034	4.70571	15.7011	11.9112	4.46374	19.3587
NM_001003998	zgc:100789	BET1-like protein	chr25:4799403-4802305	23.6248	12.4277	34.8218	112.039	68.3779	155.7	47.4766	20.9751	73.978	88.654	22.2943	155.014
NM_001003999	tmem144a	transmembrane protein 144	chr1:20854341-20862546	4.83613	2.18374	7.48851	11.3065	5.31685	17.2962	13.0708	5.87735	20.2642	26.27	7.81071	44.7293
NM_001004000	gga1	ADP-ribosylation factor-binding protein GGA1	chr6:23937011-23963187	15.7236	8.70576	22.7415	20.7503	10.5677	30.9329	37.7834	15.4916	60.0753	70.7378	6.45871	135.017
NM_001004001	zgc:101016	hypothetical protein LOC445497	chr5:23699006-23705597	2.86245	1.23976	4.48514	21.4716	10.7504	32.1927	12.7525	5.86962	19.6354	20.0894	5.9869	34.1919
NM_001004002	zgc:101015	ras-related protein Rab-4B	chr15:12649507-12692101	2.95249	1.46483	4.44015	8.71894	4.49782	12.9401	4.50627	2.25978	6.75275	5.54175	2.35672	8.72679
NM_001004003	tnpo2	transportin-2	chr3:15111348-15140000	5.70518	3.1645	8.24585	13.6583	6.97716	20.3394	13.6618	7.39866	19.9249	8.54063	3.70211	13.3792
NM_001004004	sdhdb	succinate dehydrogenase [ubiquinone] cytochrome	chr15:21855168-21863321	15.2705	7.98864	22.5524	48.6569	23.5126	73.8012	66.9818	27.9619	106.002	76.3531	17.264	135.442
NM_001004005	cdc26	anaphase-promoting complex subunit CDC26	chr5:58239805-58314434	14.8087	6.68003	22.9374	15.6375	5.41261	25.8625	26.4294	14.832	38.0269	35.5542	16.6177	54.4907
NM_001004006	zgc:101123	hypothetical protein LOC445502	chr10:15673805-15678097	3.50508	1.29092	5.71923	5.93965	2.04251	9.83678	10.3884	4.19796	16.5788	11.9325	3.49173	20.3732
NM_001004007	matn3a	matrilin 3a	chr20:43686222-43701535	0.443027	0	1.06956	3.01066	0.96532	5.056	0.600416	0	1.23478	0.485863	0	1.20353
NM_001004008	fbp2	fructose-1,6-bisphosphatase isozyme 2	chr5:43820138-43835684	1.80036	0.102964	3.49775	2.41984	0	4.83968	0.616233	0	1.48772	2.05367	0.322738	3.78461
NM_001004009	asb12b	ankyrin repeat and SOCS box-containing protein	chr14:9896642-9911960	0.632703	0	1.52748	2.067	0.0943207	4.03967	0.38156	0	1.00465	1.82134	0.192284	3.4504
NM_001004010	calcrla	calcitonin gene-related peptide type 1 receptor	chr9:42617315-42675087	1.48487	0.221774	2.74796	3.33306	1.00159	5.66453	2.05968	0.724638	3.39472	2.26716	0.253325	4.28099
NM_001004011	zgc:100795	probable D-tyrosyl-tRNA(Tyr) deacylase 2	chr17:29384170-29385977	3.28215	0.232438	6.33186	7.48998	1.85484	13.1251	19.7178	7.89189	31.5438	13.2366	2.93253	23.5406
NM_001004012	st3gal2	CMP-N-acetylneuraminate-beta-galactosamide-	chr18:18970919-18989513	1.74883	0	3.49765	2.64557	0	5.29113	1.26668	0	2.6475	2.01357	0	4.02715
NM_001004013	spata4	spermatogenesis-associated protein 4	chr14:37857152-37859977	0	0	0	4.31933	0	9.90529	2.20333	0	5.3193	2.7979	0	6.75473
NM_001004014	smad9	mothers against decapentaplegic homolog 9	chr10:33244017-33263128	6.23807	3.1562	9.31994	17.0983	8.77841	25.4183	6.69184	2.89862	10.4851	18.7288	5.36412	32.0935
NM_001004015	lhx6	LIM/homeobox protein Lhx6	chr10:8762689-8785208	2.6238	1.32735	3.92025	4.90672	2.37968	7.43376	2.61654	1.12196	4.11113	12.1232	3.93366	20.3127
NM_001004016	st3gal5l	ST3 beta-galactoside alpha-2,3-sialyltransferase	chr13:41326351-41336060	0.234859	0	0.704578	4.92673	1.99808	7.85538	0.50884	0	1.15248	0.554749	0	1.33928
NM_001004017	st3gal2l	ST3 beta-galactoside alpha-2,3-sialyltransferase	chr11:26393120-26401030	1.45718	0	3.13979	6.45884	1.73406	11.1836	7.58334	3.64838	11.5183	4.85849	1.54183	8.17516
NM_001004018	gipc1	PDZ domain-containing protein GIPC1	chr3:44781312-44789574	2.93665	0.54998	5.32332	3.78917	0.420431	7.15792	1.83146	0.205878	3.45704	0.859769	0	2.07567
NM_001004108	bsdc1	BSD domain-containing protein 1 isoform 1	chr13:45342088-45362042	12.9613	7.09977	18.8229	13.7961	6.93652	20.6558	18.1782	9.19112	27.1652	36.013	9.26518	62.7608
NM_001004109	quo	quattro	chr6:2280022-2333971	4.35615	2.07255	6.63976	6.33415	3.1061	9.56219	15.6183	10.0101	21.2265	30.8247	16.6358	45.0137
NM_001004110	myo6b	myosin-VI	chr17:34458297-34589380	1.08255	0.404263	1.76085	3.18193	1.35446	5.0094	0.938885	0.379042	1.49873	2.02387	0.730303	3.31744
NM_001004111	myo6a	myosin VIa	chr20:679272-978582	10.2094	6.21563	14.2032	14.6022	7.85435	21.35	11.662	5.88868	17.4354	18.8092	4.9778	32.6406
NM_001004112	zgc:92375	hypothetical protein LOC445475	chr17:13643891-13649964	2.65034	0.532766	4.76792	0.658917	0	1.97675	1.53334	0	3.06668	1.21024	0	2.64342
NM_001004113	agbl5	cytosolic carboxypeptidase-like protein 5	chr4:1194557-1217571	2.25221	1.02351	3.4809	1.11395	0.154473	2.07343	3.06304	1.51183	4.61425	5.18586	1.60937	8.76235
NM_001004114	phf20b	PHD finger protein 20, b	chr23:14630502-14674462	10.5458	5.84518	15.2464	30.9042	15.6348	46.1735	13.1537	6.48394	19.8234	21.5022	5.54338	37.461
NM_001004115	fuca2	plasma alpha-L-fucosidase	chr17:6234448-6248097	99.0877	50.5535	147.622	88.0678	47.1894	128.946	145.711	38.344	253.078	260.631	0	540.95
NM_001004116	elf2a	E74-like factor 2a (ets domain transcription	chr14:48099803-48122819	9.48001	5.14308	13.8169	9.66444	4.64131	14.6876	10.0988	4.91093	15.2866	24.5208	7.30301	41.7387
NM_001004117	pgls	6-phosphogluconolactonase	chr3:50040082-50056084	4.81579	2.18918	7.44239	8.17758	3.96608	12.3891	13.6273	6.28961	20.965	22.3542	6.56949	38.139
NM_001004118	gdpd1	glycerophosphodiester phosphodiesterase	chr15:15571021-15579513	5.25689	2.72067	7.79311	4.11334	1.72695	6.49973	10.4525	4.62997	16.2751	25.5453	6.76301	44.3275
NM_001004119	emp2	epithelial membrane protein 2	chr3:24410148-24438542	15.2968	8.74688	21.8468	31.0216	16.0531	45.9901	22.9139	10.369	35.4589	49.0011	9.0183	88.9839
NM_001004120	nfil3	nuclear factor interleukin-3-regulated protein	chr10:5665022-5670036	5.48975	2.47009	8.50942	47.29	23.6481	70.9319	48.8606	22.2047	75.5165	78.7727	12.7044	144.841
NM_001004121	cttn	cortactin	chr18:49096770-49103550	9.52402	5.2912	13.7568	10.0663	4.73137	15.4011	21.573	10.3336	32.8125	24.7029	8.11158	41.2941
NM_001004122	mstna	myostatin a	chr22:11249859-11254572	0.125573	0	0.376718	0.800147	0	1.72408	0.221076	0	0.72989	0.368193	0	0.888897
NM_001004123	grid2	glutamate receptor delta-2 subunit precursor	chr8:29622118-30311188	0.494162	0.0282616	0.960062	3.52764	1.63677	5.41851	0.442273	0.0576396	0.826906	0.646591	0.0682625	1.22492
NM_001004287	grb10a	growth factor receptor-bound protein 10a	chr19:21941544-22055180	17.5174	11.5504	23.4844	17.3797	11.4142	23.3452	14.2788	8.77486	19.7827	36.5873	16.4085	56.7661
NM_001004288	itga5	integrin alpha-5	chr23:32968302-33077117	4.77387	2.72613	6.82161	12.2079	6.5425	17.8734	10.4638	5.71165	15.2159	7.85487	3.65715	12.0526
NM_001004289	sf3a3	splicing factor 3A subunit 3	chr19:14196097-14206931	17.8918	9.50823	26.2753	50.834	25.4198	76.2482	45.8699	19.6177	72.122	76.0461	12.7143	139.378
NM_001004290	abhd11	abhydrolase domain-containing protein 11	chr21:27873200-27891823	1.21825	0	2.62496	3.12393	0.329802	5.91805	3.81349	1.27065	6.35633	2.5999	0.613494	4.58631
NM_001004294	sepn1	selenoprotein N	chr17:22341259-22349120	4.1846	2.17393	6.19527	9.55603	4.71119	14.4009	30.2152	13.9914	46.439	92.6352	3.52222	181.748
NM_001004295	sps2	selenophosphate synthetase 2	chr23:17980119-17987775	26.5172	15.4734	37.5611	35.9612	19.3434	52.579	72.2708	20.2014	124.34	97.8992	0.197999	195.6
NM_001004296	msna	moesin	chr5:20163676-20203445	28.6621	15.8684	41.4558	186.963	74.3503	299.575	122.258	8.69589	235.821	177.742	0	380.693
NM_001004494	prc1a	protein regulator of cytokinesis 1a	chr25:6498249-6508603	8.00295	4.17111	11.8348	10.867	5.09297	16.6409	16.9398	9.26319	24.6164	26.872	8.57908	45.1649
NM_001004495	plxna4	plexin-A4 precursor	chr4:15031301-15230861	2.4248	1.36426	3.48534	3.83007	1.89814	5.762	3.4101	1.87902	4.94119	2.96406	1.30094	4.62719
NM_001004496	ofd1	oral-facial-digital syndrome 1 protein homolog	chr9:52565260-52592809	1.22802	0.385605	2.07043	0.940688	0.0313295	1.85005	1.4923	0.669404	2.3152	1.081	0.131943	2.03005
NM_001004497	slc25a43	solute carrier family 25 member 43	chr14:34268936-34277901	4.39159	2.06122	6.72196	23.8824	12.4797	35.285	6.11927	2.65335	9.58519	12.638	4.14834	21.1276
NM_001004499	nkrf	NF-kappa B repressing factor	chr14:34303744-34311252	7.14762	4.02623	10.269	30.572	15.1994	45.9446	15.7797	7.46794	24.0915	27.213	7.1825	47.2434
NM_001004501	pr2y4l	P2Y purinoceptor 4	chr14:34044302-34045832	0.744072	0	1.68526	4.35819	1.57147	7.14491	0.695737	0	1.51767	3.33026	0.913794	5.74672
NM_001004502	lpar1	lysophosphatidic acid receptor 1	chr6:36949488-37012663	3.71785	1.71955	5.71616	5.70929	2.3681	9.05048	4.44701	1.95814	6.93588	6.04732	2.17308	9.92156
NM_001004503	musk	muscle, skeletal receptor tyrosine-protein	chr10:7596541-7620876	1.80114	0.663714	2.93857	5.19643	1.37875	9.01411	6.01344	2.8642	9.16267	3.81912	1.38655	6.25169
NM_001004506	fkbp7	peptidyl-prolyl cis-trans isomerase FKBP7	chr9:42984945-42987294	115.073	59.0239	171.122	73.2382	35.7714	110.705	461.511	35.9204	887.102	1882.93	0	4626.41
NM_001004510	stat4	signal transducer and activator of transcription	chr9:41413438-41459956	3.87608	1.96675	5.78541	9.48472	4.99575	13.9737	16.0926	8.09125	24.0939	20.9626	7.44487	34.4803
NM_001004511	znf384l	zinc finger protein 384 like	chr19:6506748-6523647	2.10161	0.653338	3.54988	1.49694	0	3.01457	2.81413	1.29871	4.32955	2.69466	0.839998	4.54932
NM_001004512	si:busm1-57f23.1	hypothetical protein LOC368621	chr10:10926645-11181115	142.409	76.2044	208.613	829.133	321.997	1336.27	259.186	79.3958	438.975	563.097	0	1168.41
NM_001004513	tubgcp3	gamma-tubulin complex component 3	chr1:46545589-46589319	2.76479	1.32653	4.20306	5.45823	2.52668	8.38978	3.97413	1.89976	6.04849	4.4431	1.4974	7.3888
NM_001004514	si:busm1-79m10.4	hypothetical protein LOC368645 isoform 2	chr10:10926645-11181115	1.8091	0	4.20246	0	0	0	0	0	0	3.3044	0	6.92869
NM_001004519	fkbp3	peptidyl-prolyl cis-trans isomerase FKBP3	chr20:51641126-51682211	70.9191	36.5574	105.281	142.958	66.8018	219.115	143.02	67.6891	218.351	344.461	81.3253	607.597
NM_001004520	prpf39	pre-mRNA-processing factor 39	chr20:51641126-51682211	19.6891	10.7924	28.5859	29.2141	14.3976	44.0307	20.3235	9.63405	31.013	31.9991	8.06413	55.9341
NM_001004521	si:busm1-266f07.2	hypothetical protein LOC368878	chr8:34813468-34816835	2.97699	1.11774	4.83624	4.76234	1.86916	7.65552	3.7001	1.72209	5.67811	2.14684	0.466357	3.82733
NM_001004524	si:ch211-214p16.1	hypothetical protein LOC368901	chr17:23453356-23454618	107.228	54.0586	160.398	121.556	59.4508	183.66	119.21	54.4941	183.927	298.307	62.4914	534.122
NM_001004525	si:ch211-214p16.2	hypothetical protein LOC368902	chr17:23455740-23456210	15.4195	0	32.8424	35.5518	3.04101	68.0625	11.805	0	25.5668	43.0436	5.12415	80.9631
NM_001004527	ppp1cb	serine/threonine-protein phosphatase PP1-beta	chr17:23503749-23516874	71.7222	32.3001	111.144	188.608	84.0825	293.134	122.183	27.5653	216.801	327.494	0	735.284
NM_001004528	rab3gap2	rab3 GTPase-activating protein non-catalytic	chr17:23478147-23498622	5.85294	3.41661	8.28926	6.40449	3.38602	9.42296	9.96227	4.90981	15.0147	19.8303	4.78492	34.8756
NM_001004529	echs1	enoyl-CoA hydratase, mitochondrial	chr13:25334631-25337760	24.489	13.4933	35.4846	28.1301	13.9477	42.3126	68.694	28.845	108.543	142.904	16.1659	269.643
NM_001004530	si:ch211-217g15.2	fucose mutarotase	chr13:25339924-25342001	13.3489	6.83588	19.8619	10.411	4.38711	16.4348	44.6556	19.2905	70.0207	62.8842	16.6405	109.128
NM_001004531	znf511	zinc finger protein 511	chr13:25420858-25424782	3.53903	0.790754	6.28731	4.91312	0.958814	8.86743	11.4684	4.46958	18.4673	24.5665	6.47273	42.6602
NM_001004532	synpr	synaptoporin	chr6:44799990-44806574	0.484117	0	1.27468	3.40626	0.811208	6.00131	1.73467	0.285591	3.18375	0.478934	0	1.26103
NM_001004533	slc6a13	solute carrier family 6 (neurotransmitter	chr6:44695713-44712002	2.82646	1.2776	4.37531	10.9473	5.25756	16.6371	8.39697	3.81079	12.9832	13.7653	3.93676	23.5937
NM_001004534	si:busm1-194e12.11	hypothetical protein LOC368993	chr3:56484932-56488504	174.071	109.022	239.12	430.518	274.314	586.722	582.72	259.299	906.142	914.278	215.821	1612.74
NM_001004536	rnf113a	ring finger protein 113A	chr3:29174695-29180243	4.58091	1.48206	7.67975	7.27675	2.40901	12.1445	13.8618	6.07474	21.6489	26.2729	7.39308	45.1527
NM_001004537	large	glycosyltransferase-like protein LARGE1	chr4:66844175-66878063	1.75892	0.655325	2.86251	1.55403	0.261289	2.84677	2.20784	1.04287	3.37282	1.68655	0.498554	2.87456
NM_001004538	gyltl1b	glycosyltransferase-like protein LARGE2	chr18:45853071-45883860	1.67689	0.623314	2.73047	1.38525	0.203905	2.5666	2.05225	0.839326	3.26518	0.964004	0.227474	1.70053
NM_001004539	serpinf1	pigment epithelium-derived factor	chr21:41969346-41983050	54.1054	28.8027	79.4081	96.3322	50.9729	141.691	70.3084	26.6023	114.014	533.178	0	1244.58
NM_001004540	aldh8a1	aldehyde dehydrogenase family 8 member A1	chr23:31300670-31311775	1.58605	0.263193	2.90891	12.0898	5.46652	18.713	3.60337	1.5427	5.66404	5.76277	1.46036	10.0652
NM_001004541	zgc:92445	2-methoxy-6-polyprenyl-1,4-benzoquinol	chr5:12252482-12263854	7.42084	3.8086	11.0331	31.4588	15.5482	47.3694	22.478	10.1178	34.8382	35.9207	9.39936	62.4421
NM_001004542	zgc:91887	hypothetical protein LOC447803	chr16:23165275-23174941	9.07693	4.98248	13.1714	6.4273	3.1257	9.7289	23.2062	9.88116	36.5313	28.4485	5.6491	51.2478
NM_001004543	lyn	tyrosine-protein kinase Lyn	chr2:26270789-26302507	2.7433	1.21604	4.27055	10.5373	5.38195	15.6926	4.822	2.54976	7.09424	5.69333	2.38095	9.00571
NM_001004544	zgc:92115	gamma-glutamylaminecyclotransferase A	chr1:2664352-3005904	4.06856	1.80851	6.3286	37.7157	18.6767	56.7547	14.3963	6.35901	22.4335	39.7543	9.34632	70.1622
NM_001004545	mpdu1a	mannose-P-dolichol utilization defect 1a	chr5:22208806-22215365	2.42321	1.09807	3.74834	7.50881	3.74663	11.271	5.64633	2.32101	8.97164	20.0446	5.33446	34.7548
NM_001004546	zgc:92111	organic solute transporter subunit alpha	chr24:24495753-24516801	10.7025	5.9422	15.4629	17.9654	9.15349	26.7773	8.54186	3.71961	13.3641	28.7102	8.22739	49.193
NM_001004547	fam43b	family with sequence similarity 43, member B	chr23:42792046-42794046	0.584847	0	1.3057	3.20305	0.946995	5.4591	0.68973	0	1.40379	1.68031	0.156656	3.20396
NM_001004548	tagap	T-cell activation GTPase activating protein	chr20:12266490-12278593	3.59819	1.83529	5.3611	26.423	14.3066	38.5394	3.50868	1.76731	5.25005	5.42079	2.13909	8.7025
NM_001004549	nt5c2l1	5'-nucleotidase, cytosolic II, like 1	chr10:17234460-17258867	0.990303	0.117119	1.86349	10.6899	5.48222	15.8977	5.15073	2.36804	7.93343	3.91176	1.1059	6.71763
NM_001004550	rassf1	ras association domain-containing protein 1	chr22:12908584-12920172	3.65363	1.51371	5.79356	26.5164	13.5246	39.5083	11.6946	5.35204	18.0371	22.2731	6.33402	38.2121
NM_001004551	ccdc47	coiled-coil domain-containing protein 47	chr22:11578976-11589892	19.0091	11.3235	26.6946	43.677	22.2259	65.128	52.7129	23.7714	81.6544	54.202	12.1625	96.2414
NM_001004552	pdxdc1	pyridoxal-dependent decarboxylase	chr3:33695522-33718096	36.322	22.3186	50.3255	93.3186	51.5969	135.04	66.2084	32.7811	99.6356	122.458	21.8606	223.055
NM_001004553	ppp3r1b	protein phosphatase 3 (formerly 2B), regulatory	Zv8_NA2003:12795-60389	0	0	0	0	0	0	0	0	0	0	0	0
NM_001004554	rimkla	beta-citryl-glutamate synthase B	chr8:27635869-27655079	4.23359	2.22559	6.24159	36.2895	18.9404	53.6386	12.2494	5.72134	18.7774	25.6335	5.05154	46.2154
NM_001004555	rtn4a	reticulon-4 isoform 1	chr6:6565296-6592439	0.630657	0	1.4537	5.58942	1.96625	9.2126	10.5788	4.43486	16.7228	1.42322	0	2.88437
NM_001004556	zgc:92161	hypothetical protein LOC447817	chr3:44857343-44871698	10.1458	5.59583	14.6957	46.1901	22.9678	69.4125	55.5295	25.5241	85.535	113.48	16.3846	210.576
NM_001004557	taf6	transcription initiation factor TFIID subunit 6	chr5:55288971-55359157	3.78908	1.80943	5.76872	5.78575	2.76809	8.80341	9.10505	4.21058	13.9995	25.0859	6.56683	43.605
NM_001004558	eya2	eyes absent homolog 2	chr6:59271317-59383825	1.15853	0.389584	1.92747	3.8263	1.7392	5.9134	1.93888	0.849254	3.0285	6.64286	2.44795	10.8378
NM_001004559	cldn2	claudin 2	chr21:39445887-39708004	0.467649	0	1.1364	2.07483	0.328083	3.82157	0.792772	0	1.61244	1.03852	0	2.17994
NM_001004560	sav1	protein salvador homolog 1	chr13:37067776-37078904	18.6589	10.2997	27.018	23.8801	11.8079	35.9523	21.2695	10.2373	32.3017	69.7355	11.4878	127.983
NM_001004561	arrdc1a	arrestin domain containing 1a	chr5:27594212-27609317	37.9019	20.5719	55.2319	121.601	61.0019	182.201	43.674	18.9208	68.4271	133.373	6.20894	260.536
NM_001004562	fth1b	ferritin, heavy polypeptide 1b	chr25:4932245-4939208	0.543901	0	1.38233	2.52543	0.297949	4.75291	1.10503	0	2.22904	1.48995	0.122678	2.85722
NM_001004563	gdap2	ganglioside-induced differentiation-associated	chr9:20157964-20205072	4.38429	2.23817	6.53041	13.3309	6.40911	20.2527	12.3796	6.27271	18.4865	19.9933	6.24666	33.7399
NM_001004564	mfsd6b	major facilitator superfamily domain-containing	chr9:41739451-41764330	13.1519	7.41844	18.8854	20.7116	10.0324	31.3909	12.3514	5.70545	18.9973	21.7848	6.75951	36.8102
NM_001004565	zgc:92867	poly(ADP-ribose) glycohydrolase ARH3	chr17:29278839-29286251	3.27752	1.13707	5.41797	2.98538	0.728645	5.24212	5.13668	2.2488	8.02455	7.39431	2.09972	12.6889
NM_001004566	manea	mannosidase, endo-alpha	chr17:13588237-13596577	4.05273	2.12719	5.97827	8.08601	4.05134	12.1207	9.94325	4.64421	15.2423	19.1811	4.80966	33.5526
NM_001004568	zgc:92806	cdc42 effector protein 3	Zv8_NA1380:121780-140690	0	0	0	0	0	0	0	0	0	0	0	0
NM_001004569	abhd3	abhydrolase domain-containing protein 3	chr2:11442898-11466459	0.537554	0	1.61266	3.03232	0	6.15026	0.891894	0	2.15322	2.47558	0	4.95115
NM_001004570	ccdc85al	coiled-coil domain containing 85A, like	chr6:7077719-7116616	0.332229	0	0.802072	1.99405	0.564549	3.42354	0.770868	0.088047	1.45369	0.346903	0	0.837497
NM_001004571	capn3	calpain-3	chr17:44156169-44199753	1.01275	0.279612	1.74588	2.18018	0.704007	3.65635	0.628143	0.109443	1.14684	1.42436	0.381293	2.46743
NM_001004572	hat1	histone acetyltransferase type B catalytic	chr9:3518695-3522612	18.6465	6.96013	30.3329	27.0016	10.6654	43.3377	96.8526	59.9339	133.771	157.61	69.9568	245.263
NM_001004573	zgc:92353	MACRO domain-containing protein 1	chr14:47840444-48019687	9.76103	5.02743	14.4946	11.6466	5.52098	17.7723	13.9877	6.34717	21.6282	24.0721	6.9869	41.1573
NM_001004574	cx47.1	connexin 47.1	chr2:2554626-2580241	0.53393	0	1.20931	1.60204	0.169132	3.03495	0.32489	0	0.784355	0	0	0
NM_001004575	pfkma	phosphofructokinase, muscle a	chr23:26997118-27014999	1.67409	0.62227	2.7259	3.19196	1.23534	5.14857	0.431289	0	0.929298	0.725094	0	1.45019
NM_001004576	lingo1b	leucine-rich repeat and immunoglobulin-like	chr7:49103484-49128163	0.694508	0.0830826	1.30593	1.94569	0.570686	3.3207	0.539789	0.056987	1.02259	0.535603	0	1.09779
NM_001004577	coasy	bifunctional coenzyme A synthase	chr24:34531437-34558897	2.95844	1.33305	4.58383	4.62537	1.94239	7.30834	5.13922	2.16899	8.10945	9.29428	3.21276	15.3758
NM_001004578	ehd1	EH domain-containing protein 1	chr10:22543397-22568039	13.7748	8.09531	19.4542	68.4476	35.1265	101.769	48.9367	20.3749	77.4984	65.9024	10.3247	121.48
NM_001004579	zgc:92316	phosphatidylinositol-4-phosphate 5-kinase type-1	chr8:11009111-11100999	6.1418	3.163	9.1206	7.74512	3.91882	11.5714	2.78018	1.18035	4.38002	9.24878	2.80895	15.6886
NM_001004580	zgc:92308	lysosomal protein NCU-G1 precursor	chr19:833360-842936	14.8493	7.91467	21.7839	24.175	11.9228	36.4272	25.9408	12.1345	39.7472	73.2582	15.1467	131.37
NM_001004581	zgc:92303	ATP-dependent Clp protease ATP-binding subunit	chr7:11620071-11635991	18.2693	10.973	25.5656	37.6231	21.6678	53.5783	31.909	17.0471	46.7708	72.6836	10.5652	134.802
NM_001004582	ctrl	chymotrypsin-like	chr15:38225266-38233561	4.30849	1.05158	7.56539	4.59208	0.484799	8.69937	2.81966	0.297679	5.34163	5.73093	1.67855	9.78331
NM_001004583	slc35b1	solute carrier family 35 member B1	chr3:17711012-17730268	10.9848	6.1285	15.841	45.7739	23.7828	67.765	25.638	12.7256	38.5504	34.2914	9.78292	58.7998
NM_001004584	sdprb	serum deprivation-response protein	chr6:9494742-9523698	112.536	34.9355	190.137	158.55	71.6269	245.473	118.237	0	238.468	298.052	0	706.99
NM_001004585	bmpr1ab	bone morphogenetic protein receptor, type 1ab	chr12:21889681-21959741	3.53454	1.88022	5.18885	5.25848	2.53639	7.98056	5.51951	2.84567	8.19335	12.8442	4.18896	21.4994
NM_001004586	hars	histidyl-tRNA synthetase, cytoplasmic	chr14:7599903-7618283	12.5491	7.21729	17.8809	44.4083	23.0002	65.8164	57.5641	25.2858	89.8423	68.4903	12.3005	124.68
NM_001004587	cyp8b3	cytochrome P450, family 8, subfamily B,	chr2:2583057-2584972	1.15049	0.12146	2.17952	2.68757	0.746974	4.62816	1.24006	0.226037	2.25408	1.72809	0.238825	3.21736
NM_001004588	zgc:92194	nuclear receptor coactivator 5	Zv8_scaffold3019:209885-218049	0	0	0	0	0	0	0	0	0	0	0	0
NM_001004589	eif4e3	eukaryotic translation initiation factor 4E type	chr23:9368472-9389696	11.0039	5.94697	16.0608	20.6365	10.0194	31.2536	40.2191	16.4347	64.0035	97.7632	2.99573	192.531
NM_001004590	cyb561d1	cytochrome b-561 domain containing 1	chr11:36428877-36435121	1.12141	0	2.33865	1.4727	0	3.20479	0.980454	0	1.98788	2.14532	0.335561	3.95507
NM_001004591	leng1	leukocyte receptor cluster (LRC) member 1	chr16:30864586-30871269	4.7684	2.18629	7.3505	6.03066	2.3959	9.66542	4.68563	1.89922	7.47204	7.35152	2.26009	12.443
NM_001004592	dlgap5	disks large-associated protein 5	chr12:15840050-15875591	2.89206	1.46596	4.31816	4.80403	2.40404	7.20401	5.81615	2.59755	9.03476	10.5826	3.22596	17.9392
NM_001004593	zgc:92140	hypothetical protein LOC447854	chr8:19711157-19777084	25.6411	14.0164	37.2658	28.0864	14.2406	41.9322	38.5154	16.5422	60.4887	68.5508	12.8633	124.238
NM_001004594	cratb	carnitine O-acetyltransferase b	chr19:12982647-12996639	3.06573	1.6402	4.49127	4.74734	2.40158	7.09311	5.42099	3.20846	7.63352	11.1054	5.8429	16.3679
NM_001004595	zgc:92127	something about silencing protein 10	chr11:26135844-26140989	8.76152	4.60273	12.9203	52.431	26.2594	78.6026	15.6981	7.10056	24.2957	24.2732	6.97615	41.5702
NM_001004596	zgc:92126	general transcription factor IIH subunit 1	chr25:2263481-2283742	3.36963	1.67725	5.06201	8.25096	3.85743	12.6445	6.03806	2.84955	9.22656	4.80621	1.64143	7.971
NM_001004597	dirc2	disrupted in renal carcinoma 2	chr9:37999869-38086007	5.0109	2.63279	7.38901	17.624	8.9932	26.2548	15.5402	7.60036	23.4801	51.4885	7.91949	95.0575
NM_001004598	etfdh	electron transfer flavoprotein-ubiquinone	chr14:48550629-48582911	4.76805	2.32573	7.21037	12.6871	5.74714	19.6271	16.2869	7.98091	24.5928	30.6248	7.65258	53.597
NM_001004599	acsl5	long-chain-fatty-acid--CoA ligase 5	chr12:30300189-30334934	0.249285	0	0.619455	2.00702	0.614185	3.39986	0.448437	0	0.911816	0.514329	0	1.09684
NM_001004600	rnf103	RING finger protein 103	chr14:17430083-17438092	4.42507	2.30411	6.54603	7.77952	4.01431	11.5447	8.67037	4.32643	13.0143	24.1318	6.27679	41.9868
NM_001004601	nucks1a	nuclear ubiquitous casein and cyclin-dependent	chr11:39132997-39146630	28.7677	20.8265	36.7088	14.564	9.87018	19.2578	50.7006	31.5968	69.8045	50.1187	27.0712	73.1663
NM_001004602	bin1	bridging integrator 1	chr6:7265431-8023018	3.80558	1.32042	6.29074	3.78934	0.534407	7.04426	5.19017	2.16421	8.21612	5.40293	1.47766	9.32819
NM_001004603	ass1	argininosuccinate synthase	chr5:349017-351334	60.4362	34.6146	86.2578	95.0954	50.0499	140.141	170.608	2.32973	338.887	340.258	0	762.155
NM_001004604	zgc:92481	BCSC-1	chr25:325836-343992	26.7065	14.6832	38.7299	74.7975	37.6164	111.979	38.5231	16.862	60.1843	79.9117	7.08936	152.734
NM_001004605	arrdc3b	arrestin domain containing 3b	chr10:41832311-41842278	7.83355	4.32202	11.3451	90.5054	50.0476	130.963	13.9996	6.84168	21.1576	34.188	8.30916	60.0669
NM_001004606	zgc:92470	calcium-binding mitochondrial carrier protein	chr20:34552230-34568374	36.8251	21.2086	52.4416	47.1906	24.6448	69.7363	64.0367	26.0911	101.982	149.668	1.48041	297.856
NM_001004607	zgc:92599	hypothetical protein LOC447868	chr5:18054537-18061763	3.65272	1.37619	5.92925	15.0149	7.15173	22.878	10.363	4.37441	16.3517	19.3002	5.64956	32.9508
NM_001004608	tmod2	tropomodulin-2	chr18:39030782-39049173	30.3192	14.8584	45.78	19.2787	5.05366	33.5037	26.7635	13.24	40.2869	23.9723	8.07625	39.8683
NM_001004610	zgc:103519	transmembrane protein 14C	chr8:55479757-55486945	1.97007	0	5.18719	3.9209	0	9.46589	6.16371	0.953529	11.3739	16.396	2.8973	29.8946
NM_001004611	dscc1	sister chromatid cohesion protein DCC1	chr16:13521409-13536692	3.05398	0.978989	5.12896	4.50095	1.39345	7.60844	4.78825	1.88595	7.69054	7.17708	1.75717	12.597
NM_001004612	mrpl40	39S ribosomal protein L40, mitochondrial	chr8:2687407-2693103	10.3931	5.22802	15.5581	25.3527	11.9853	38.7201	42.8125	19.4104	66.2146	50.9241	14.8318	87.0163
NM_001004613	glod4	glyoxalase domain-containing protein 4	chr15:14863396-14868183	6.02552	2.46526	9.58578	9.39036	3.8145	14.9662	12.9214	5.56852	20.2742	28.7759	8.33133	49.2205
NM_001004614	smyd5	SET and MYND domain-containing protein 5	chr14:23817645-23842547	1.88528	0.332821	3.43774	30.2988	13.9602	46.6374	8.66358	3.83872	13.4884	6.72028	1.90607	11.5345
NM_001004615	pqlc3	PQ-loop repeat-containing protein 3	chr13:32302177-32309649	3.57519	1.39999	5.75038	7.39221	2.95678	11.8276	5.77153	2.67955	8.86351	9.45305	3.70169	15.2044
NM_001004616	zgc:103424	leiomodin 2 (cardiac) a	chr25:29045977-29049686	0.467809	0	1.40343	7.29482	2.72101	11.8686	0.361323	0	1.08397	0.411968	0	1.2359
NM_001004617	acot7	cytosolic acyl coenzyme A thioester hydrolase	chr8:48093301-48229398	2.6766	0.457233	4.89596	10.124	4.02495	16.2229	16.835	8.3923	25.2777	5.55571	1.70083	9.41059
NM_001004618	itgb1bp3	integrin beta 1 binding protein 3	chr2:55252251-55259621	7.34744	3.33294	11.3619	4.16962	0.440196	7.89904	1.92603	0	3.85222	18.5386	8.3075	28.7697
NM_001004619	styxl1	serine/threonine/tyrosine-interacting-like	chr10:33540108-33544775	1.16327	0	2.5065	2.80938	0.178366	5.4404	1.11037	0	2.39251	1.53359	0	3.23199
NM_001004620	gbgt1l3	globoside	chr5:21879147-21884948	1.71997	0.165168	3.27478	6.93344	2.69641	11.1705	0.354725	0	0.989275	1.03879	0	2.23827
NM_001004621	spic	transcription factor Spi-C	chr4:17621648-17625927	1.36897	0	2.94972	19.4617	10.484	28.4393	4.48705	1.37637	7.59773	30.7126	14.3253	47.0999
NM_001004622	zgc:101783	hypothetical protein LOC447883	chr25:20409764-20415693	20.1109	10.7015	29.5204	31.0751	15.0501	47.1001	59.6912	25.583	93.7994	114.855	21.1065	208.603
NM_001004623	tctex1d1	tctex1 domain-containing protein 1	chr2:37944716-38008638	1.44521	0	3.48906	6.99572	1.46151	12.5299	1.32663	0	3.20278	2.7479	0	5.79111
NM_001004624	ropn1l	ropporin-1-like protein	chr24:21581090-21590280	0.75494	0	1.98775	2.25703	0	4.9116	1.41617	0	3.05142	1.34132	0	2.89014
NM_001004625	zgc:101772	T-lymphocyte maturation-associated protein-like	chr17:19712792-19716543	919.747	83.0426	1756.45	2716.84	344.574	5089.11	690.015	0	1545.43	1406.96	0	3281.84
NM_001004626	ppif	peptidyl-prolyl cis-trans isomerase A	chr13:30066948-30070550	6.30686	2.63574	9.97799	13.2763	5.58562	20.9671	14.4677	5.87249	23.063	21.4738	5.8229	37.1247
NM_001004627	zgc:101748	hypothetical protein LOC447888	chr21:3395052-3412885	2.00845	0.335604	3.6813	8.93648	3.48886	14.3841	3.96159	1.45477	6.46841	8.70754	2.5735	14.8416
NM_001004628	pnp5b	purine nucleoside phosphorylase 5b	chr8:5678574-5685114	7.14802	3.40092	10.8951	17.8071	8.66731	26.9468	5.3905	2.5131	8.26791	2.05045	0.313455	3.78744
NM_001004629	ms4a17a.5	membrane-spanning 4-domains, subfamily A, member	chr4:69256846-69361579	60.631	34.7778	86.4842	352.126	163.585	540.667	545.501	0	1233.07	433.71	0	899.177
NM_001004630	sc5dl	lathosterol oxidase	chr21:26653885-26657648	3.84584	1.38855	6.30314	10.0789	4.23047	15.9273	5.0617	2.1086	8.01481	7.12581	1.74042	12.5112
NM_001004632	anxa3a	annexin A3a	chr5:37791554-37799814	74.8221	40.0306	109.613	137.363	68.5767	206.15	73.3472	30.0038	116.691	160.679	16.4765	304.882
NM_001004633	zgc:101715	hypothetical protein LOC447894	chr7:46606716-46608168	11.343	5.19517	17.4909	12.252	5.19737	19.3065	50.3007	21.3531	79.2483	57.0973	14.2493	99.9454
NM_001004634	gpx1b	glutathione peroxidase 1b	chr6:46292475-46295390	38.9664	19.1914	58.7414	235.809	116.793	354.824	52.0554	23.4745	80.6362	155.227	27.5812	282.874
NM_001004635	ap1s3b	AP-1 complex subunit sigma-3	chr2:46173369-46206938	81.4873	42.5838	120.391	226.913	109.976	343.85	134.736	50.2845	219.188	207.15	19.9566	394.344
NM_001004636	als2cr4b	amyotrophic lateral sclerosis 2 (juvenile)	chr6:10923315-10941167	2.10066	0.469368	3.73195	2.72165	0.458183	4.98512	1.25033	0.132001	2.36866	5.74782	1.64849	9.84714
NM_001004637	zgc:101635	hypothetical protein LOC447899	chr21:9031130-9048629	2.70518	0.73378	4.67658	3.58539	0.809885	6.3609	2.01406	0.42972	3.59839	1.81531	0.226477	3.40414
NM_001004638	nit1	nitrilase homolog 1	chr7:7390642-7403023	2.72419	0.773083	4.6753	2.57036	0.27136	4.86936	2.97234	0.91019	5.03448	27.1486	12.7715	41.5256
NM_001004639	polr3gla	polymerase (RNA) III (DNA directed) polypeptide	chr19:23357241-23367148	2.95182	0.97898	4.92465	35.2376	16.5072	53.968	4.11921	1.51944	6.71899	6.45875	1.565	11.3525
NM_001004640	atad1a	ATPase family AAA domain-containing protein 1-A	chr5:11632761-11648580	1.68924	0.245519	3.13297	4.81097	1.60953	8.01241	3.5383	1.31125	5.76536	5.26065	1.47936	9.04194
NM_001004641	zgc:101565	hypothetical protein LOC447903	chr10:34064577-34073228	57.1263	29.7197	84.5328	647.604	254.938	1040.27	34.987	16.1282	53.8458	92.0386	24.6015	159.476
NM_001004642	ildr1b	immunoglobulin-like domain containing receptor	chr9:34576866-34585326	6.21663	3.40746	9.02581	20.2756	10.3618	30.1893	10.2617	4.60149	15.922	18.9526	5.61221	32.293
NM_001004643	entpd2a.1	ectonucleoside triphosphate diphosphohydrolase 2	chr5:27649169-27664807	7.9458	4.74666	11.1449	8.00795	4.24737	11.7685	17.5598	9.26272	25.8568	17.3054	5.81215	28.7987
NM_001004644	zgc:101095	kinesin-associated protein 3	chr20:34318831-34351768	2.63157	1.26491	3.99823	8.312	4.12367	12.5003	4.17058	1.91154	6.42962	8.01375	2.49117	13.5363
NM_001004645	lcmt1	leucine carboxyl methyltransferase 1	chr12:19372649-19409909	3.30699	1.65955	4.95443	6.21613	3.0001	9.43215	10.6719	4.66189	16.6818	15.0151	4.43311	25.597
NM_001004646	osbpl3a	oxysterol binding protein-like 3a	chr19:18649287-18692447	9.87334	5.66163	14.085	37.5751	21.0577	54.0924	10.6349	5.21861	16.0511	17.3726	6.68663	28.0586
NM_001004647	tgm2	transglutaminase 2	chr23:39922728-39939480	0.31231	0	0.822311	5.46232	2.26177	8.66287	0.195192	0	0.585577	0.744046	0	1.6032
NM_001004648	nudt4b	diphosphoinositol polyphosphate phosphohydrolase	chr4:2263502-2301895	0.40963	0	1.03274	1.68227	0.142462	3.22209	0.563619	0	1.2478	0.250363	0.216539	0.284187
NM_001004649	zgc:101035	REM2- and Rab-like small GTPase 1	chr6:45085955-45091220	3.22396	1.06248	5.38545	4.59656	1.25183	7.94128	10.5688	4.49648	16.6411	17.6829	4.80679	30.559
NM_001004650	vac14	protein VAC14 homolog	chr25:17923061-17944181	2.77927	1.5663	3.99224	9.05597	5.32067	12.7913	5.52033	3.50634	7.53431	7.78577	4.22523	11.3463
NM_001004651	ndufs6	NADH dehydrogenase [ubiquinone] iron-sulfur	chr19:27255007-27257675	76.9106	39.87	113.951	87.2448	40.9801	133.51	227.365	97.0023	357.727	339.614	66.1862	613.041
NM_001004652	cox17	COX17 homolog, cytochrome c oxidase assembly	chr9:20589318-20591897	174.814	86.3449	263.282	293.13	144.329	441.931	269.029	111.732	426.327	308.016	62.1371	553.896
NM_001004653	zgc:103761	39S ribosomal protein L53, mitochondrial	chr19:31114339-31122121	30.2407	11.1752	49.3062	31.4385	9.67893	53.1982	68.0704	28.1894	107.951	62.2241	15.9231	108.525
NM_001004654	rrh	visual pigment-like receptor peropsin	chr13:12684256-12696666	1.07208	0	2.31001	4.28872	1.19259	7.38486	1.61399	0.130085	3.0979	0	0	0
NM_001004656	reep6	receptor accessory protein 6	chr11:7620843-7633215	1.011	0	2.1784	3.79492	1.01466	6.57518	1.84792	0.3391	3.35675	1.17392	0	2.52944
NM_001004657	aspdh	putative L-aspartate dehydrogenase	chr3:12792841-12806445	0.486851	0	1.46055	3.37464	0.153991	6.5953	0.386157	0	1.15847	0	0	0
NM_001004658	zgc:103715	hypothetical protein LOC447920	chr21:40585385-40596874	1.32556	0	3.00227	3.22485	4.44e-16	6.44969	1.06008	0	2.40098	1.08758	0	2.62564
NM_001004659	zgc:103697	hypothetical protein LOC447921	chr5:34413102-34425105	16.7683	8.42924	25.1074	17.3881	7.73585	27.0404	21.163	9.01479	33.3113	25.5848	7.62009	43.5495
NM_001004660	zgc:103688	small nuclear ribonucleoprotein polypeptide G	chr23:33476395-33506045	36.0663	17.0008	55.1318	110.336	52.1845	168.488	187.307	79.2199	295.394	134.773	33.8722	235.674
NM_001004661	aqp8a.1	aquaporin 8a, tandem duplicate 1	chr12:19415226-19422175	95.1849	48.7038	141.666	98.6358	51.4334	145.838	69.9607	31.4103	108.511	292.047	12.5827	571.511
NM_001004662	zgc:103678	hypothetical protein LOC447924	chr1:9368150-9380898	0.585187	0	1.75556	5.78307	1.30631	10.2598	2.50962	0.202271	4.81696	5.06819	1.1179	9.01847
NM_001004663	zgc:103671	cornifelin homolog	chr16:10685063-10693412	0	0	0	4.89951	0.223573	9.57544	1.38739	0	3.19133	0	0	0
NM_001004664	zgc:103670	kinesin-like protein KIF2A	chr8:12868987-12892534	13.9663	8.01968	19.9129	27.3155	14.3286	40.3023	22.0167	10.0126	34.0207	43.9882	7.53025	80.4462
NM_001004665	taf13	transcription initiation factor TFIID subunit	chr23:19959533-19960388	27.7806	13.6749	41.8863	34.1976	15.1641	53.231	48.5157	21.5446	75.4867	144.438	32.2315	256.645
NM_001004666	uck1	uridine-cytidine kinase 1	chr21:3880811-3897524	1.71844	0	3.48386	2.42467	0	5.05784	1.35549	0	2.71097	2.38481	0.279112	4.49051
NM_001004667	f11r	F11 receptor	chr5:27907857-27925038	168.958	68.7243	269.192	790.695	231.481	1349.91	423.144	0	1133.81	755.121	0	1762.56
NM_001004668	zgc:103639	myosin light chain, phosphorylatable, fast	chr22:30859130-30861495	0.707117	0	2.12135	4.32339	0	8.70656	1.35118	0	3.26204	3.43258	0	6.86516
NM_001004669	zgc:103625	hypothetical protein LOC447931	chr3:48322948-48328526	0	0	0	2.85723	0	6.15648	1.17695	0	2.8414	0.747531	0	2.24259
NM_001004670	lypd6	ly6/PLAUR domain-containing protein 6	chr9:22425343-22472140	1.8104	0	3.93844	3.21856	0	6.71387	1.44778	0	3.11953	6.37296	1.42354	11.3224
NM_001004671	uxt	protein UXT	chr8:8470283-8475629	4.13048	0.990802	7.27015	11.1735	3.82439	18.5225	12.7942	5.04324	20.5452	35.2905	10.0251	60.5559
NM_001004672	lin7c	protein lin-7 homolog C	chr7:32215239-32234498	18.165	10.1681	26.1619	23.2369	11.6201	34.8537	25.9276	11.9439	39.9112	44.6237	10.5799	78.6675
NM_001004673	tceb1a	transcription elongation factor B polypeptide 1	chr24:11783696-11789090	29.5245	13.8031	45.2459	44.2445	20.7019	67.7872	90.8045	38.3414	143.268	109.851	24.9395	194.762
NM_001004674	hmgb2b	high-mobility group box 2b	chr23:43563359-43567009	81.4249	56.6665	106.183	58.3939	37.3937	79.3941	102.011	63.3309	140.692	152.269	73.8185	230.719
NM_001004675	zgc:101851	hypothetical protein LOC447937	chr9:1799912-1803745	4.40462	1.02589	7.78336	9.89074	3.06515	16.7163	5.90174	2.00211	9.80137	6.93948	1.08892	12.79
NM_001004676	rassf2	ras association domain-containing protein 2	chr8:43903075-43950923	1.89943	0.298823	3.50004	5.81766	2.13936	9.49595	4.80232	2.00596	7.59867	6.32646	2.01555	10.6374
NM_001004677	fkbp2	peptidyl-prolyl cis-trans isomerase FKBP2	chr21:29295567-29300363	54.9574	28.8087	81.1061	82.7213	39.6134	125.829	278.003	85.9429	470.064	410.724	2.02323	819.424
NM_001004678	adam9	a disintegrin and metalloproteinase domain 9	chr8:46890908-46979323	5.59166	2.61171	8.57162	11.2949	5.0169	17.5729	18.8399	10.3193	27.3605	22.9236	9.88826	35.9589
NM_001004679	apip	probable methylthioribulose-1-phosphate	chr7:50545243-50552279	14.4309	7.0368	21.825	16.0924	6.72115	25.4637	20.8857	8.86276	32.9086	51.6373	14.7849	88.4898
NM_001004680	zgc:103594	cytochrome c oxidase subunit VIa-like	chr3:28426102-28428270	97.3582	49.3548	145.362	19.5371	5.76376	33.3104	27.771	10.2784	45.2636	61.1161	17.3237	104.909
NM_001004681	zgc:103591	selenoprotein K	chr8:54563284-54568606	42.533	22.0799	62.986	92.3532	44.0994	140.607	106.781	45.9885	167.574	167.653	35.8859	299.421
NM_001004682	fabp11a	fatty acid binding protein 11a	chr19:31123830-31129319	43.02	22.9479	63.0922	83.4099	40.8741	125.946	359.017	117.503	600.532	331.018	45.085	616.951
NM_001004683	mrpl17	39S ribosomal protein L17, mitochondrial	chr16:24413996-24415047	13.6661	6.25107	21.0812	13.8167	5.06022	22.5732	31.2465	14.0235	48.4694	46.9826	12.6449	81.3204
NM_001005206	wdr18	WD repeat-containing protein 18	chr11:12638878-12786190	5.89206	2.87627	8.90785	7.64366	3.33119	11.9561	20.5523	9.01175	32.0929	20.9604	6.15894	35.7619
NM_001005292	hsd17b8	estradiol 17-beta-dehydrogenase 8	chr19:6789221-6795042	2.01443	0	4.12818	2.82324	0	5.88923	4.95106	1.90421	7.99791	10.5511	2.53262	18.5696
NM_001005293	ric8b	synembryn-B	chr18:15257656-15291178	3.10905	1.27999	4.93811	9.30002	4.30726	14.2928	8.0812	4.10893	12.0535	10.2145	3.77435	16.6547
NM_001005300	si:dkey-204g5.2	tRNA-specific adenosine deaminase-like protein	chr9:41292545-41296719	1.38163	0	2.82045	1.78778	0	3.80246	1.76079	0.279733	3.24184	4.44569	0.882721	8.00865
NM_001005301	osgepl1	probable tRNA threonylcarbamoyladenosine	chr9:41296922-41302494	2.58358	0.700796	4.46636	4.98742	1.49185	8.48298	2.37063	0.690567	4.05068	4.89998	1.06202	8.73793
NM_001005304	scel	sciellin	chr9:16004723-16033100	61.7669	36.9756	86.5583	217.687	102.919	332.456	126.771	29.6147	223.928	199.433	0	407.865
NM_001005305	si:ch211-221b16.6	SLAIN motif-containing protein 1	chr9:16047255-16084967	1.08775	0.192028	1.98347	1.78265	0.384225	3.18108	1.92397	0.787499	3.06044	0.265631	0	0.699404
NM_001005306	slc39a13	zinc transporter ZIP13	chr7:33018796-33039458	2.95248	1.12344	4.78151	3.39807	0.971956	5.82418	6.5948	3.03034	10.1593	13.0415	4.80518	21.2778
NM_001005307	si:ch73-314g15.3	hypothetical protein LOC368688	chr7:32952666-32967588	1.59739	0.113126	3.08166	7.27334	2.77508	11.7716	4.14229	1.61641	6.66818	10.3595	3.48424	17.2348
NM_001005312	parapinopsinb	parapinopsin b	chr11:36754216-36761677	0.526317	0	1.57895	1.56819	0	3.78595	0.634752	0	1.6713	0.60596	0	1.81788
NM_001005315	si:busm1-163l24.4	hypothetical protein LOC368754	chr3:16511492-16512329	2.60537	0.0895942	5.12115	11.3186	4.8198	17.8175	5.34471	2.02795	8.66147	7.97352	1.79212	14.1549
NM_001005316	klhl6	kelch-like protein 6 isoform 1	chr2:34691197-34700201	1.31924	0.0824641	2.55603	3.92618	1.15644	6.69593	1.68278	0.382503	2.98306	2.4443	0.580388	4.30822
NM_001005320	erbb3a	erbB-3a	chr6:7265431-8023018	5.31512	2.69231	7.93792	5.93557	2.63499	9.23615	5.70719	2.59732	8.81705	9.35618	2.78435	15.928
NM_001005390	alkbh6	probable alpha-ketoglutarate-dependent	chr5:35325069-35329672	1.92995	0.35781	3.50208	4.16202	1.08773	7.23632	6.28339	2.45989	10.1069	10.538	3.08397	17.992
NM_001005391	cltca	clathrin, heavy polypeptide a	chr10:25920368-25978325	39.8277	20.0728	59.5826	137.153	45.2794	229.026	80.8551	0	167.515	118.046	0	258.233
NM_001005392	rcan3	calcipressin-3	chr17:24778501-24825354	2.98732	1.43978	4.53486	8.77401	4.09878	13.4492	4.82914	1.90398	7.75431	9.63334	2.94983	16.3168
NM_001005393	boc	brother of CDO	chr24:20902306-20921418	1.70588	0.251101	3.16067	4.97425	1.8719	8.0766	2.74251	1.09027	4.39474	6.5253	2.25424	10.7963
NM_001005394	gypc	glycophorin-C	chr9:23019649-23072401	2.89019	0.910787	4.86959	4.88342	1.70716	8.05967	3.35572	1.24852	5.46293	7.8717	2.51796	13.2254
NM_001005395	ubtf	upstream binding transcription factor, RNA	chr3:16573399-16595123	15.3242	8.98286	21.6655	25.5322	14.374	36.6904	22.9635	11.0766	34.8504	41.2669	6.72241	75.8114
NM_001005396	atxn7l3	ataxin-7-like protein 3 isoform 1	chr3:16557201-16572130	0.485113	0	1.31893	0.432866	0.242276	0.623457	0.506437	0	1.29293	0	0	0
NM_001005397	ebpl	emopamil-binding protein-like	chr1:46800329-46804114	2.7655	0.355229	5.17577	5.13105	1.12639	9.13572	11.1321	4.44489	17.8192	11.2811	4.32603	18.2361
NM_001005398	slc17a6b	vesicular glutamate transporter 2.1 isoform 2	chr7:33140602-33160158	0.226283	0	0.477322	0.702266	0	1.82034	0.139836	0	0.368188	0.153213	0	0.45964
NM_001005399	tcf25	transcription factor 25	chr18:30329584-30418917	4.92519	2.38828	7.46211	8.53236	4.16982	12.8949	16.1874	7.55497	24.8198	22.0249	6.15368	37.8961
NM_001005400	cthl	cystathionase (cystathionine gamma-lyase), like	chr6:40434590-40448352	2.19335	0.743066	3.64364	3.91797	1.37343	6.4625	1.4617	0.47341	2.44999	0.766017	0	1.58492
NM_001005401	srp68	signal recognition particle 68	chr6:21313878-21342257	10.9593	6.50494	15.4137	23.26	12.0146	34.5054	29.0394	13.526	44.5527	39.2622	7.83	70.6943
NM_001005402	cdhr1a	cadherin-related family member 1 precursor	chr13:28976455-29001356	0.638924	0.112619	1.16523	4.01741	1.80943	6.22539	0.845262	0.277512	1.41301	1.35211	0.398057	2.30617
NM_001005403	ba2	hemoglobin subunit beta-2	chr3:54007198-54008011	6.82884	1.68301	11.9747	6.26399	0.231092	12.2969	7.1856	2.19546	12.1757	3.60682	0	7.74912
NM_001005573	tmub2	transmembrane and ubiquitin-like	chr3:16544408-16553010	9.59736	4.95416	14.2406	8.62618	3.2302	14.0222	5.03478	2.30617	7.76339	9.35036	3.60393	15.0968
NM_001005574	sccpdhb	saccharopine dehydrogenase b	chr20:34865737-34883870	16.5537	8.51269	24.5947	11.4544	5.67428	17.2346	16.8786	7.20198	26.5552	39.9845	10.721	69.2479
NM_001005575	bcl9l	B-cell CLL/lymphoma 9-like protein	chr18:42755489-42881364	3.79377	2.21393	5.3736	7.64569	4.13704	11.1543	4.21263	2.33798	6.08728	5.27245	2.15263	8.39228
NM_001005576	nitr9	novel immune-type receptor 9	chr7:13571172-13576395	1.15226	0	2.50477	1.3389	0	2.96965	1.06744	0	2.55473	3.85024	0	11.4881
NM_001005577	nitr8	novel immune-type receptor 8	chr7:13543128-13548183	0.486878	0	1.46063	1.0712	0	2.82047	1.28471	0	2.70996	1.40142	0	3.17409
NM_001005578	nitr7b	novel immune-type receptor 7b	chr7:13482367-13486507	3.1029	0.308686	5.89711	4.13621	0.123497	8.14891	0.481826	0	1.44548	1.84132	0	4.01107
NM_001005579	nitr6b	novel immune-type receptor 6b	chr7:16954401-16956913	0.878479	0	2.47681	2.36265	0	5.59156	1.0021	0	2.41927	1.8084	0	4.11517
NM_001005580	zgc:92901	opioid-binding protein/cell adhesion molecule	chr10:28747726-28915394	1.47828	0.343983	2.61259	3.97704	1.5628	6.39127	1.12661	0.242823	2.01039	3.26329	0.784628	5.74195
NM_001005582	cnot3a	CCR4-NOT transcription complex subunit 3	chr16:30923763-30940599	6.27366	3.41953	9.12779	8.40659	4.14041	12.6728	15.7159	7.62258	23.8091	24.4659	7.26252	41.6693
NM_001005584	zgc:91802	coiled-coil-helix-coiled-coil-helix	chr23:33591494-33729064	18.0571	9.4907	26.6234	17.5267	8.23685	26.8166	19.4929	8.88259	30.1032	34.5064	10.4234	58.5895
NM_001005585	zgc:92027	grancalcin	chr6:15443948-15460977	67.8785	34.9026	100.854	485.025	201.612	768.438	266.144	57.7929	474.494	433.656	0	913.974
NM_001005586	plp1b	proteolipid protein 1b	chr5:21297621-21307400	7.09822	3.41921	10.7772	14.6411	6.86818	22.414	1.89082	0.622267	3.15937	9.50966	2.65572	16.3636
NM_001005587	crata	carnitine O-acetyltransferase	chr5:31143145-31157979	3.81287	1.88866	5.73707	4.96053	2.00197	7.9191	3.4463	1.6635	5.2291	13.0652	4.10379	22.0265
NM_001005588	ric8a	synembryn-A	chr25:10516387-10540487	0.996478	0.14883	1.84413	7.02588	3.26037	10.7914	2.16746	0.769808	3.56512	1.99819	0.46319	3.53318
NM_001005589	rps4x	40S ribosomal protein S4, X isoform	chr7:52467275-52473099	2582.48	0	6043.04	6387.41	0	13524.2	5830.6	5514.58	6146.63	13677.9	0	67390.3
NM_001005590	ppp2r1b	serine/threonine-protein phosphatase 2A 65 kDa	chr15:21915469-21943564	25.4051	13.846	36.9642	48.4421	24.7582	72.1261	79.5615	21.0853	138.038	171.91	0	365.101
NM_001005592	cox6a1	cytochrome c oxidase subunit 6A1, mitochondrial	chr8:40376098-40381787	355.649	179.721	531.577	512.501	259.158	765.844	1285.31	0	3116.03	2320.39	0	5436.75
NM_001005593	hint1	histidine triad nucleotide-binding protein 1	chr9:609020-613046	219.68	112.574	326.787	160.311	80.2108	240.411	726.559	73.2235	1379.9	1658.5	0	3735.55
NM_001005594	fkbp1ab	FK506 binding protein 1-like	chr23:16109018-16112896	8.58579	1.45192	15.7197	6.67253	0	14.3773	9.73966	2.54487	16.9344	51.1364	17.3193	84.9536
NM_001005595	zgc:103672	protein IMPACT	chr22:3325494-3327254	14.1873	5.16036	23.2142	24.7466	9.57792	39.9153	14.7309	5.92715	23.5347	29.9655	10.9504	48.9807
NM_001005596	rbfox1	RNA binding protein fox-1 homolog 1	chr3:25368492-25458063	5.35454	2.39978	8.30931	3.09278	0.263679	5.92187	3.14428	1.12847	5.16008	12.6624	4.18661	21.1383
NM_001005597	zgc:101858	hypothetical protein LOC449555	chr5:66361156-67206332	25.0044	13.3981	36.6106	58.8822	29.0999	88.6645	77.397	36.2422	118.552	131.192	31.8563	230.527
NM_001005598	ttr	transthyretin (prealbumin, amyloidosis type I)	chr20:4380996-4396456	0.652864	0	1.95859	3.15357	0	6.79499	1.36994	0	3.15118	0.5906	0	1.7718
NM_001005599	zgc:103580	serum amyloid A1	chr7:11675951-11681878	274.747	150.66	398.833	282.972	145.132	420.811	1591.87	0	11445.1	2988.9	0	7416.3
NM_001005600	zgc:101723	trans-1,2-dihydrobenzene-1,2-diol dehydrogenase	chr18:1169069-1182437	9.90625	4.50378	15.3087	7.62725	2.75845	12.4961	9.55827	4.2766	14.8399	46.7117	12.1421	81.2812
NM_001005601	zgc:101011	transmembrane protein 18	chr23:35581248-35588127	32.8653	16.8507	48.8799	48.9694	23.1337	74.8052	83.0611	35.6319	130.49	157.018	29.2642	284.771
NM_001005602	phyhiplb	phytanoyl-CoA hydroxylase-interacting	chr12:8053850-8121012	0.269867	0	0.8096	2.02994	0.214306	3.84557	0.542274	0	1.2282	0.475296	0	1.14747
NM_001005603	gcm2	chorion-specific transcription factor GCMb	chr24:8623649-8627849	0.863393	0	1.72679	7.32376	3.73161	10.9159	0.56434	0	1.21598	1.58598	0.318349	2.85361
NM_001005604	si:ch73-15j19.1	B-cell CLL/lymphoma 9 protein	chr1:47371597-47826232	1.62181	0.706087	2.53754	2.41629	0	518.125	4.30326	1.80938	6.79713	2.27369	0.58929	3.95809
NM_001005768	nitr5	novel immune-type receptor 5	chr7:16922981-16926197	1.23814	0	2.80429	1.46427	0	3.53505	0.448843	0	1.34653	0	0	0
NM_001005769	zgc:101819	hypothetical protein LOC100002184	chr1:13117920-13124257	5.61894	2.5885	8.64939	10.4312	4.77404	16.0883	13.9595	5.88778	22.0312	27.3653	7.135	47.5957
NM_001005770	wee1	wee1-like protein kinase	chr18:17115694-17119989	2.26758	0.826131	3.70902	11.4562	5.54661	17.3658	7.43458	3.58297	11.2862	8.45788	2.76121	14.1546
NM_001005771	hoxc8a	homeobox protein Hox-C8a	chr23:35081146-35142892	0.272504	0	0.728314	2.93118	0.926523	4.93584	0.834936	0.0954065	1.57447	0.211649	0.111273	0.312026
NM_001005772	atp6v1c1b	V-type proton ATPase subunit C 1-B	chr19:32099378-32118231	4.82074	2.13005	7.51144	10.915	4.83469	16.9954	18.526	8.49216	28.5598	21.0206	5.9733	36.0679
NM_001005773	fbxl3a	F-box/LRR-repeat protein 3	chr9:15350454-15360236	2.33568	0.77856	3.8928	6.72164	3.11267	10.3306	6.02753	3.13557	8.9195	3.86014	1.33148	6.3888
NM_001005774	jagn1a	protein jagunal homolog 1-A	chr9:30505245-30507640	2.5905	0.520737	4.66027	5.53609	1.56254	9.50964	3.44562	1.17317	5.71806	10.2669	4.12378	16.41
NM_001005775	pip5k1b	phosphatidylinositol-4-phosphate 5-kinase, type	chr10:10539344-10577875	5.5729	2.74459	8.4012	18.524	8.88455	28.1635	3.79361	1.6383	5.94891	15.7602	4.92904	26.5913
NM_001005776	zgc:100843	secretagogin	chr16:4943813-4965022	2.1929	0.607923	3.77788	7.57268	3.16726	11.9781	2.74796	0.844243	4.65168	7.91024	3.25521	12.5653
NM_001005777	apoob	apolipoprotein O	chr24:21533326-21548772	3.89297	1.45759	6.32836	5.9399	2.06996	9.80983	9.35732	3.86282	14.8518	20.8715	6.14718	35.5958
NM_001005778	rnf40	ring finger protein 40	chr12:24361108-24383513	20.4221	10.3763	30.468	40.1165	21.0996	59.1334	37.6906	20.6193	54.7619	61.4538	20.3307	102.577
NM_001005779	dmrt3a	doublesex- and mab-3-related transcription	chr5:44006662-44009929	1.76774	0.4795	3.05598	2.51815	0.651997	4.3843	0.530202	0	1.14243	0.54053	0	1.30495
NM_001005919	epha4a	ephrin type-A receptor 4a	chr2:39522742-39529316	4.18249	0.522688	7.8423	5.24984	0.623252	9.87643	6.4675	2.36657	10.5684	5.97845	1.29645	10.6604
NM_001005921	galca	galactocerebrosidase precursor	chr20:4610399-4633907	3.95643	2.11616	5.7967	5.99745	2.89927	9.09563	5.37075	2.87791	7.86358	4.78444	2.06069	7.50819
NM_001005923	stmn2a	stathmin-like 2a	chr16:14545102-14562422	1.02941	0.108677	1.95014	3.78184	1.3255	6.23817	1.43784	0.42731	2.44838	0.540486	0	1.22415
NM_001005924	tmem56b	transmembrane protein 56-B	chr3:9601929-10262913	3.56159	1.67551	5.44767	5.8794	2.63097	9.12783	4.34616	1.82344	6.86888	9.9152	3.01138	16.819
NM_001005925	stk25a	serine/threonine kinase 25a	chr6:28627444-28643512	2.80261	1.10692	4.49829	5.92258	2.47287	9.3723	2.41609	0.988927	3.84324	5.71406	1.83793	9.59019
NM_001005926	acn9	protein ACN9 homolog, mitochondrial precursor	chr19:24360682-24383073	6.23125	2.5565	9.90601	8.06082	2.69658	13.4251	11.9174	4.67341	19.1614	18.2674	5.27154	31.2633
NM_001005927	osbpl7	oxysterol binding protein-like 7	chr12:24223826-24244994	27.8377	16.073	39.6024	74.3638	38.8957	109.832	25.5977	11.1216	40.0738	53.1969	7.59772	98.796
NM_001005928	zgc:85964	hypothetical protein LOC449657	Zv8_NA153:268-3991	0	0	0	0	0	0	0	0	0	0	0	0
NM_001005929	paxip1	PAX-interacting protein 1	chr2:27864510-27885188	3.552	1.93652	5.16748	8.0808	4.00059	12.161	5.6787	2.82905	8.52835	8.20674	2.89432	13.5192
NM_001005930	thop1	thimet oligopeptidase 1	chr10:10066633-10105613	1.94318	0.694629	3.19173	4.00122	1.45354	6.5489	0.18538	0	0.556141	2.6559	0.55042	4.76139
NM_001005931	rras	ras-related protein R-Ras	chr3:29666431-29671628	29.3555	17.1124	41.5986	82.5975	42.309	122.886	102.137	29.0813	175.193	177.747	0	369.431
NM_001005932	tars	threonyl-tRNA synthetase, cytoplasmic isoform 2	chr5:43352807-43377239	14.7399	7.89156	21.5882	45.6253	22.9361	68.3146	43.3768	18.806	67.9476	78.6834	9.41301	147.954
NM_001005933	acox1	peroxisomal acyl-coenzyme A oxidase 1	chr6:21409888-21425424	30.6408	16.4204	44.8611	59.4595	30.4386	88.4804	67.937	22.6107	113.263	118.662	0	237.543
NM_001005934	gpd1l	glycerol-3-phosphate dehydrogenase 1-like	chr16:38061426-38079959	1.54826	0.502399	2.59413	3.06456	1.04423	5.08488	3.71837	1.59092	5.84583	5.23592	1.97607	8.49577
NM_001005935	arfip2a	ADP-ribosylation factor interacting protein 2a	chr15:32722822-32740885	2.49432	1.09659	3.89204	3.83035	1.43097	6.22974	3.86521	1.69187	6.03855	10.1647	3.15672	17.1727
NM_001005936	gpsm2l	G-protein signalling modulator 2, like	chr12:3762402-3888124	2.43275	1.13363	3.73186	2.12987	0.680817	3.57893	2.96821	1.48195	4.45447	1.93155	0.665777	3.19733
NM_001005937	rtkn2	rhotekin-2	chr17:39371529-39383992	2.22312	0.989138	3.4571	3.22019	1.39762	5.04276	5.35672	2.3314	8.38204	9.39196	2.92039	15.8635
NM_001005938	park7	protein DJ-1	chr11:40925766-40940090	18.8156	8.95796	28.6731	17.6897	8.18226	27.1971	29.8958	12.501	47.2906	59.3641	16.1284	102.6
NM_001005939	mcfd2	multiple coagulation factor deficiency 2	chr13:8291712-8299486	4.81565	1.8879	7.7434	10.0729	3.76363	16.3821	30.229	13.2038	47.2541	48.0136	13.904	82.1231
NM_001005940	cpt1b	carnitine palmitoyltransferase 1B	chr18:9100888-9121391	2.06206	0.63901	3.48511	3.58781	1.0327	6.14292	2.41914	0.870942	3.96734	7.05411	2.09995	12.0083
NM_001005941	pttg1ipb	pituitary tumor-transforming gene 1	chr9:12209795-12213624	11.0744	5.37217	16.7767	22.4647	10.7549	34.1744	25.6182	11.0298	40.2067	41.0876	11.3708	70.8044
NM_001005942	glrx	glutaredoxin-1	chr21:9489581-9492842	357.924	140.018	575.829	407.834	208.551	607.117	994.287	0	6956.19	1460.2	0	3527.18
NM_001005943	zgc:103700	hypothetical protein LOC449770	chr8:5717267-5718980	180.455	83.9916	276.919	365.428	178.461	552.395	479.576	40.6867	918.465	838.688	0	1825.75
NM_001005944	slc38a4	solute carrier family 38, member 4	chr4:2032760-2069046	3.32664	1.30676	5.34652	2.14081	0.122435	4.15919	4.10586	1.44018	6.77154	7.74115	1.98564	13.4967
NM_001005945	zgc:103692	chromosome 9 open reading frame 78	chr5:31622620-31625297	10.5512	4.82358	16.2789	17.3968	7.41307	27.3805	18.2026	8.10827	28.297	33.2421	9.40664	57.0775
NM_001005946	zgc:103681	hypothetical protein LOC449773	chr15:15558328-15569553	1.21031	0.069219	2.35141	2.29656	0.338046	4.25506	0.210738	0	0.632215	0.723692	0	1.6391
NM_001005947	zgc:103658	ADP-ribosylation factor-like protein 2	chr7:25115710-25117850	14.9394	7.36518	22.5137	69.5731	32.8453	106.301	83.8223	36.6271	131.017	73.3253	19.5864	127.064
NM_001005948	zgc:103657	transmembrane gamma-carboxyglutamic acid protein	chr8:18901997-18906950	1.51715	0.0867674	2.94754	9.09746	3.79372	14.4012	3.7276	1.70166	5.75354	3.46947	1.06362	5.87531
NM_001005949	mettl5	methyltransferase-like protein 5	chr9:50526412-50534910	5.47894	2.06821	8.88968	12.3623	5.5929	19.1316	15.3918	5.99319	24.7904	26.7548	7.47061	46.0389
NM_001005950	glrx3	glutaredoxin 3	chr12:41094835-41727227	16.3368	9.33166	23.3419	44.6932	24.3065	65.0799	49.7641	24.1157	75.4125	109.43	19.2946	199.565
NM_001005951	dtwd1	DTW domain-containing protein 1	chr18:3839951-3842806	7.6682	3.13239	12.204	6.67116	1.84713	11.4952	5.17445	1.78154	8.56737	23.8203	6.4764	41.1642
NM_001005952	zgc:103636	tRNA (guanine-N(7)-)-methyltransferase	chr11:195203-897195	7.59523	2.13403	13.0564	55.9037	41.3394	70.468	43.6566	29.8072	57.506	57.851	38.8347	76.8674
NM_001005953	txnl4a	thioredoxin-like protein 4A	chr19:19453003-19456596	26.3639	13.4972	39.2305	65.0841	31.1801	98.9881	94.5275	41.1866	147.868	133.589	30.7266	236.452
NM_001005954	zgc:103627	FUN14 domain-containing protein 2	chr21:47407046-47410859	107.547	60.6694	154.424	131.317	69.681	192.953	159.272	61.1034	257.441	347.328	3.90722	690.748
NM_001005955	myl6	myosin, light chain 6, alkali, smooth muscle and	chr6:43422465-43441785	31.3487	15.8484	46.849	119.833	58.9793	180.686	61.1248	28.1359	94.1137	156.664	26.7705	286.558
NM_001005956	twist2	twist-related protein 2	chr9:46143913-46144237	104.783	57.3848	152.18	400.856	225.414	576.298	82.2058	40.5557	123.856	371.713	127.846	615.581
NM_001005957	mgst1	microsomal glutathione S-transferase 1	chr4:12320536-12323273	12.8953	6.01455	19.7761	28.5578	13.5765	43.539	21.611	8.65764	34.5644	49.6492	14.0302	85.2681
NM_001005958	lgals1l1	lectin, galactoside-binding, soluble, 1	chr3:26322175-26328331	2.39312	0	4.78623	7.02725	1.98954	12.065	5.76107	1.97846	9.54368	23.8075	7.48482	40.1302
NM_001005959	polr3glb	DNA-directed RNA polymerase III subunit	chr16:42328017-42341680	5.60503	2.16321	9.04684	1.73118	0	3.73018	6.62731	2.47827	10.7764	17.2509	4.97248	29.5294
NM_001005960	atp5f1	ATP synthase subunit b, mitochondrial	chr8:26098168-26103945	182.066	81.9558	282.176	289.968	141.597	438.338	514.149	0	1083.88	1014.77	0	2339.93
NM_001005961	s100a10a	S100 calcium binding protein A10a	chr19:8292293-8293684	0.64514	0	1.83971	6.73788	1.96012	11.5156	0.42872	0	1.28616	0.655627	0	1.96688
NM_001005962	cabp1	calcium-binding protein 1	chr8:40505993-40519526	0	0	0	6.07151	1.53818	10.6048	0.341138	0	1.02341	0.655627	0	1.96688
NM_001005963	cyp2k16	cytochrome P450, family 2, subfamily K,	chr3:8606654-8622465	4.38265	1.84698	6.91833	6.74891	2.94125	10.5566	2.80183	0.902524	4.70113	14.2063	6.53538	21.8772
NM_001005964	ap3s1	AP-3 complex subunit sigma-1	chr8:390137-880118	13.4513	6.93678	19.9658	22.22	10.4169	34.0231	21.3374	10.1974	32.4774	43.5377	13.0448	74.0305
NM_001005965	zgc:101859	betaA1c-crystallin	chr1:42023712-42036492	0.303272	0	0.864822	1.42539	0	2.92788	0.604502	0	1.30252	1.62124	0.207635	3.03484
NM_001005966	zgc:101848	short coiled-coil protein B	chr14:49869426-49874699	1.04003	0	2.38411	4.32984	0.950507	7.70918	2.93252	0.914092	4.95094	4.05168	1.01872	7.08464
NM_001005967	zgc:101846	histone 2, H2a	chr10:27910173-27911077	82.3386	44.7834	119.894	167.219	91.451	242.988	142.368	60.2891	224.448	256.82	27.1011	486.538
NM_001005968	zgc:101840	hypothetical protein LOC449795	chr20:8413851-8447353	0	0	0	3.16038	0.381845	5.93891	3.69727	1.16238	6.23216	1.90603	0	3.81207
NM_001005969	ank1	ankyrin 1, erythrocytic	chr5:70577125-70586803	2.85191	0.0903239	5.6135	9.49392	3.35494	15.6329	1.34694	0	3.09827	3.01216	0.212628	5.8117
NM_001005970	tspan13b	tetraspanin-13	chr19:29325829-29337037	1.15065	0	2.3013	5.57817	2.48396	8.67239	1.95335	0.572123	3.33458	0.990823	0	2.05006
NM_001005971	wacb	WW domain containing adaptor with coiled-coil b	chr2:2971578-2976803	3.96459	1.23313	6.69606	2.07466	0	4.51474	4.29592	1.53013	7.06171	2.61976	0.335517	4.90399
NM_001005972	serpina7	serpin peptidase inhibitor, clade A (alpha-1	chr5:26906892-26909439	0.32045	0	0.773635	1.30744	0	2.86928	0.572673	0	1.34378	0.460769	0	1.60818
NM_001005973	casp6l1	caspase 6, apoptosis-related cysteine peptidase,	chr3:30263524-30267854	44.2529	24.8471	63.6588	96.7716	48.1819	145.361	198.852	51.1621	346.543	194.631	18.161	371.1
NM_001005974	zgc:103601	hypothetical protein LOC449801	chr7:38601062-38602693	1.22612	0	2.64193	4.22327	1.00578	7.44076	3.80024	1.59382	6.00666	4.50323	1.14439	7.86207
NM_001005975	zgc:103599	MHC class II integral membrane protein alpha	chr8:5721341-5723741	208.448	90.053	326.843	326.672	165.135	488.21	359.838	51.175	668.501	711.362	0	1535.59
NM_001005976	c1qc	complement C1q subcomponent subunit C	chr21:24479316-24481850	21.4251	10.0475	32.8026	48.117	22.1444	74.0896	59.4587	26.1799	92.7376	161.178	28.1913	294.165
NM_001005978	glipr2l	Golgi-associated plant pathogenesis-related	chr16:26311536-26318682	4.24583	1.52119	6.97047	12.5165	5.54043	19.4925	28.0011	12.288	43.7142	73.9707	16.8668	131.075
NM_001005979	fbln5	fibulin-5	chr13:32652186-32667487	2.20677	0.94944	3.4641	4.02436	1.60352	6.44521	2.17533	0.746195	3.60446	9.56548	2.86934	16.2616
NM_001005980	sumf2	sulfatase-modifying factor 2	chr21:27838936-27845388	5.30199	2.25141	8.35258	7.73919	2.76171	12.7167	8.34797	3.7845	12.9114	27.045	7.48768	46.6024
NM_001005981	kng1	kininogen 1	chr22:38994122-39011394	3.08566	0.879063	5.29227	5.1415	1.67181	8.6112	1.75723	0.240067	3.2744	30.3334	14.2563	46.4106
NM_001005982	cln6	ceroid-lipofuscinosis, neuronal 6, late	chr7:34825393-34830103	3.64358	1.44402	5.84313	4.03897	1.31911	6.75884	12.7648	5.73476	19.7949	22.7298	6.34925	39.1104
NM_001005983	tmem144b	transmembrane protein 144b	chr14:37348153-37356014	0.791183	0	1.79196	1.68772	0	3.49198	0.878038	0	1.89191	0.459905	0	1.11031
NM_001005984	ercc8	DNA excision repair protein ERCC-8	chr8:17060437-17079154	3.7309	1.50348	5.95832	6.57113	2.479	10.6633	6.9652	2.81364	11.1168	13.2635	4.15325	22.3737
NM_001005985	zgc:103545	RWD domain-containing protein 4	chr7:67796022-67803040	7.66066	3.63697	11.6843	21.2882	10.33	32.2465	26.9421	12.2938	41.5903	33.7346	9.96056	57.5087
NM_001005986	ccdc101	SAGA-associated factor 29 homolog	chr3:11343259-11350064	8.26177	4.09915	12.4244	5.69229	1.83785	9.54674	9.96781	4.01916	15.9165	18.3131	5.12113	31.505
NM_001005987	fam116a	hypothetical protein LOC449814	chr11:42286156-42316138	0.907653	0	1.93324	2.33678	0.302944	4.37061	1.91792	0.563499	3.27234	1.24132	0.177215	2.30543
NM_001005988	zgc:103539	NAD-dependent ADP-ribosyltransferase sirtuin-4	chr6:44454180-44461240	4.23364	1.6904	6.77688	8.38755	3.58606	13.189	5.3784	2.38775	8.36905	9.57209	2.64865	16.4955
NM_001005989	elovl1a	elongation of very long chain fatty acids	chr2:18454817-18505620	26.4042	13.4505	39.3579	319.297	139.623	498.972	27.4165	12.4399	42.393	38.5307	10.7562	66.3052
NM_001005990	zgc:103534	hypothetical protein LOC449817	chr23:24059848-24067589	5.64825	2.82719	8.46932	16.1783	7.39924	24.9574	8.12679	3.2712	12.9824	13.2009	4.68819	21.7135
NM_001005991	zgc:103530	beta-secretase 2	Zv8_NA3133:3655-5391	0	0	0	0	0	0	0	0	0	0	0	0
NM_001005992	tmbim1	transmembrane BAX inhibitor motif-containing	chr6:14234323-14260207	12.5005	7.12865	17.8723	34.6562	18.7704	50.542	21.3409	11.0621	31.6197	19.5084	8.4356	30.5813
NM_001005993	fam175a	BRCA1-A complex subunit Abraxas	chr21:20414090-20423108	3.94562	1.66762	6.22363	6.91511	3.21883	10.6114	9.07808	5.08921	13.067	9.74942	4.372	15.1268
NM_001005994	pex10	peroxisome biogenesis factor 10	chr8:48653836-48663679	1.78701	0.266901	3.30712	3.52454	0.892924	6.15617	2.59532	0.861645	4.32899	2.72856	0.30488	5.15225
NM_001005995	zgc:101569	hypothetical protein LOC449822	chr24:7783780-7809911	14.7783	7.45446	22.1021	15.7418	7.37478	24.1089	24.8867	10.9683	38.805	57.5952	13.7566	101.434
NM_001005998	zgc:101560	troponin I, slow skeletal muscle-like	chr22:40224134-40239844	5.68093	2.6884	8.67345	2.55577	0.376202	4.73534	1.5261	0.265895	2.7863	2.86434	0.742781	4.98591
NM_001005999	ctsll	cathepsin L, like	chr5:22335377-22339167	0.644156	0	1.55513	2.49264	0.277216	4.70806	1.20589	0.0516542	2.36013	1.90199	0.200798	3.60317
NM_001006000	nutf2	nuclear transport factor 2	chr18:22218691-22287626	15.153	8.69345	21.6125	60.4978	30.2293	90.7663	51.2443	19.3711	83.1174	76.7922	4.67507	148.909
NM_001006002	galk1	galactokinase	chr12:32727474-32742878	3.94343	1.60236	6.2845	5.76109	2.16211	9.36008	8.89423	3.79958	13.9889	15.1394	4.46151	25.8174
NM_001006003	zdhhc15a	zinc finger, DHHC domain containing 15a	chr5:21113028-21146515	1.778	0.231047	3.32495	6.89658	2.52064	11.2725	1.89578	0.391922	3.39965	2.20714	0.070009	4.34426
NM_001006004	pop7	ribonuclease P protein subunit p20	chr7:21766827-21767994	9.80362	3.96203	15.6452	20.5673	8.63109	32.5036	17.4658	7.34779	27.5838	25.6923	7.17504	44.2095
NM_001006006	fra10ac1	FRA10AC1 protein	chr12:5616825-5648851	2.81093	0.858374	4.76348	2.5142	0.240663	4.78774	2.24549	0.605617	3.88537	4.57417	1.14079	8.00756
NM_001006007	zgc:103762	hypothetical protein LOC449839	chr2:19199618-19201486	0.951466	0	2.01524	4.46059	1.60353	7.31765	1.29682	0.136909	2.45673	0.353446	0	1.06034
NM_001006008	zgc:103759	U8 snoRNA-decapping enzyme	chr23:18121768-18126821	1.27026	0	2.73703	1.7286	0	3.80085	2.76144	0.702633	4.82024	1.40224	0	2.98726
NM_001006009	zgc:103755	hypothetical protein LOC449988	chr17:42873410-42890650	1.79623	0	3.74596	1.47029	0	3.69317	0.50122	0	1.50366	2.14975	0	4.40619
NM_001006010	sssca1	Sjogren syndrome/scleroderma autoantigen 1	chr10:22232623-22237554	9.56061	4.45395	14.6673	11.142	4.24031	18.0436	10.4289	4.95054	15.9073	18.2233	6.17639	30.2702
NM_001006011	phlda1	pleckstrin homology-like domain family A member	chr4:2905221-2906261	1.94196	0.0314943	3.85242	5.49852	1.55673	9.44031	1.01739	0	2.30429	0.69072	0	1.81866
NM_001006012	kctd15a	BTB/POZ domain-containing protein kctd15-like	chr25:21260591-21281950	6.73336	3.07342	10.3933	4.91375	1.07869	8.74882	6.03317	2.19543	9.8709	4.83348	0.669039	8.99793
NM_001006013	polr2i	DNA-directed RNA polymerase II subunit RPB9	chr18:40396600-40400100	22.4188	12.5028	32.3348	42.3579	18.979	65.7368	40.6728	18.1201	63.2255	67.2189	18.6445	115.793
NM_001006014	xkr8.3	XK-related protein 8	chr19:23905118-23915051	2.26704	0.714772	3.81931	3.96314	1.1532	6.77308	4.87305	2.17376	7.57234	8.69618	2.58383	14.8085
NM_001006015	pawrl	PRKC apoptosis WT1 regulator protein	chr4:21117149-21259971	7.47707	3.69625	11.2579	9.97792	4.63858	15.3173	14.6184	7.54812	21.6888	13.849	5.4831	22.2148
NM_001006016	atl3	atlastin-3	chr14:32022284-32040273	34.705	19.5509	49.859	70.0207	36.81	103.231	60.3312	27.6517	93.0107	88.9493	17.023	160.876
NM_001006017	ccnd3	cyclin D3	chr22:420515-430548	0.814592	0	1.93011	1.80626	0	3.89196	0.231623	0	0.694868	0	0	0
NM_001006018	bcl7bb	B-cell CLL/lymphoma 7B, b	chr18:41089731-41099385	9.99822	5.27755	14.7189	9.65186	4.09439	15.2093	19.309	8.41722	30.2008	53.3124	13.2563	93.3684
NM_001006019	si:ch211-150c22.2	hypothetical protein LOC325430	chr20:28923787-28930362	5.7994	2.4497	9.1491	28.4245	13.7322	43.1169	25.7717	10.9555	40.5878	43.9914	10.9732	77.0097
NM_001006020	ccdc149a	coiled-coil domain-containing protein 149-A	chr7:75598413-75599127	2.36781	0	5.10193	8.33966	2.01392	14.6654	2.39764	0	4.86123	0.908561	0	2.72568
NM_001006021	amt	aminomethyltransferase, mitochondrial	chr8:27164339-27176604	7.41011	3.87172	10.9485	6.30291	2.63999	9.96583	11.7204	5.06134	18.3795	21.9598	6.66841	37.2512
NM_001006022	zgc:103482	intracellular hyaluronan-binding protein 4	chr21:21683836-21689500	2.24341	0.411674	4.07515	9.85262	4.13222	15.573	1.8277	0.300908	3.35449	1.29157	0	2.78294
NM_001006023	zgc:103479	glycoprotein, synaptic 2	chr2:16780650-16807243	0.731509	0	1.76602	2.26405	0.0390545	4.48904	0.109614	0	0.419649	0.842285	0	2.03346
NM_001006024	gcdhl	glutaryl-Coenzyme A dehydrogenase, like	Zv8_scaffold3035:294870-322409	0	0	0	0	0	0	0	0	0	0	0	0
NM_001006026	csrp3	cysteine and glycine-rich protein 3 (cardiac LIM	chr7:15899493-15913472	1.81581	0	3.63162	3.50709	0.370254	6.64393	2.09362	0.22103	3.96621	4.73733	1.23749	8.23716
NM_001006027	zgc:103467	hypothetical protein LOC450006	chr23:37475451-37485390	61.159	34.9357	87.3822	89.351	44.3387	134.363	65.6582	29.4952	101.821	269.714	32.3088	507.119
NM_001006028	fhl2b	four and a half LIM domains 2b	chr6:16331767-16357449	1.00176	0	2.00352	4.70431	2.05021	7.35841	0.192183	0	0.576549	0.659972	0	1.49478
NM_001006029	trappc6b	trafficking protein particle complex subunit 6B	chr23:31569884-31575265	6.91842	3.05057	10.7863	12.8131	5.15552	20.4706	23.5465	10.2692	36.8239	38.3381	10.7317	65.9445
NM_001006031	rdh14a	retinol dehydrogenase 14a	chr13:31949060-31951601	4.32497	1.80378	6.84616	9.88579	4.17476	15.5968	4.49102	1.67501	7.30702	14.6329	4.54686	24.719
NM_001006032	tspo	translocator protein	chr6:44151007-44157989	35.8026	17.6525	53.9527	42.0952	19.3764	64.8139	52.1202	24.4567	79.7838	94.8537	23.0277	166.68
NM_001006033	adprhl1	[Protein ADP-ribosylarginine] hydrolase-like	chr1:73898-79655	0.581129	0	1.53011	1.15586	0	2.79049	0.35709	0	1.07127	0	0	0
NM_001006034	nudt3b	diphosphoinositol polyphosphate phosphohydrolase	chr6:57527553-57537744	2.71462	0.00943703	5.4198	3.63972	0	7.53075	1.14562	0	2.76578	4.37033	0.55545	8.18521
NM_001006035	zgc:103440	PEST proteolytic signal-containing nuclear	chr1:5546579-5550690	26.5592	13.3198	39.7987	44.1858	21.3098	67.0617	30.1674	13.3704	46.9643	80.3796	20.1883	140.571
NM_001006036	zgc:103438	hypothetical protein LOC450015	chr19:41925592-41931273	10.2404	5.51111	14.9697	14.5871	7.39796	21.7763	41.8975	18.7014	65.0936	48.3719	12.2957	84.448
NM_001006037	pcyt2	ethanolamine-phosphate cytidylyltransferase	chr22:13860705-13876598	3.95643	1.67283	6.24003	13.4621	6.11039	20.8139	7.21219	3.68087	10.7435	4.94899	1.67757	8.22041
NM_001006038	zgc:103433	V-type proton ATPase subunit e 1	chr14:52590223-52595106	24.1872	11.6621	36.7124	41.8511	19.3455	64.3566	68.9228	32.0856	105.76	165.302	35.1784	295.426
NM_001006039	samsn1b	SAM domain-containing protein SAMSN-1	chr10:38342852-38353408	2.8577	0.969376	4.74603	11.9702	5.3101	18.6303	3.11757	1.05782	5.17733	9.63828	2.76508	16.5115
NM_001006040	hspb7	heat shock protein family,	chr23:23740175-23745328	3.80134	1.16526	6.43742	4.78824	1.11131	8.46516	6.61309	2.39691	10.8293	32.0362	10.4867	53.5858
NM_001006041	cd151	CD151 molecule	chr25:2915957-2936497	5.0354	2.12567	7.94514	24.7759	11.4714	38.0805	12.0144	4.87886	19.15	32.1086	8.69419	55.523
NM_001006042	fip1l1	pre-mRNA 3'-end-processing factor FIP1	chr1:13574919-13595784	9.31283	4.88804	13.7376	8.66776	3.94052	13.395	13.5289	6.81496	20.2428	25.3371	7.83676	42.8375
NM_001006043	ctsz	cathepsin Z	chr6:53301554-53311299	65.0018	33.4321	96.5715	129.909	67.7221	192.095	274.372	31.2367	517.507	450.148	0	973.721
NM_001006044	cldn5b	claudin 5	chr10:43091870-43093492	5.16552	2.31195	8.0191	100.666	52.0684	149.264	12.4768	5.8667	19.0868	51.14	11.8496	90.4304
NM_001006045	cited2	cbp/p300-interacting transactivator 2	chr20:36813457-36815985	4.22857	1.9201	6.53705	18.5882	11.1386	26.0378	7.6493	3.17916	12.1194	17.2506	4.99479	29.5063
NM_001006046	cutc	cutC copper transporter homolog	chr13:726118-989612	9.46473	5.37814	13.5513	9.09814	4.25394	13.9423	16.9319	10.1768	23.6869	27.9852	14.5995	41.3708
NM_001006047	tspan5	tetraspanin-5	Zv8_NA123:90460-91046	0	0	0	0	0	0	0	0	0	0	0	0
NM_001006048	zgc:101814	hypothetical protein LOC450027	chr9:30175079-30390670	2.93482	0.575256	5.29438	25.836	12.514	39.1581	25.8909	11.9463	39.8356	15.2473	4.30669	26.1879
NM_001006049	dram1	DNA damage-regulated autophagy modulator protein	chr4:17475390-17483117	8.80362	4.35565	13.2516	49.6676	24.4145	74.9207	76.5416	32.577	120.506	106.414	19.9351	192.893
NM_001006051	zgc:101803	hypothetical protein LOC450030	chr6:43633545-43636233	1.59273	0	3.43185	12.4996	5.68739	19.3118	2.97226	0.634162	5.31036	3.39461	0.190931	6.59829
NM_001006052	tmem189	transmembrane protein 189	chr8:29233381-29248114	24.181	12.8258	35.5361	103.035	52.9217	153.149	38.951	18.1164	59.7856	88.3029	21.1013	155.504
NM_001006053	zgc:101785	hypothetical protein LOC450032	chr19:47605110-48284989	5.07139	2.15366	7.98913	12.7027	0	906.569	3.01226	0.974466	5.05006	13.7238	3.62619	23.8214
NM_001006054	zgc:101782	leucine-rich repeat-containing protein 23	chr23:19626707-19632807	0.304169	0	0.912508	2.19644	0.210247	4.18264	0.551326	0	1.33102	1.35765	0.0216489	2.69365
NM_001006055	zgc:101768	CDKN2AIP N-terminal-like protein	chr21:46006756-46011686	20.871	9.94122	31.8008	99.5729	47.9152	151.231	49.7556	22.3776	77.1337	66.3143	17.0536	115.575
NM_001006056	zgc:101765	hypothetical protein LOC450036	chr7:25195170-25198071	2.71364	0.935677	4.4916	6.62534	2.52863	10.722	5.76718	2.4181	9.11625	8.23415	2.25428	14.214
NM_001006057	ifi30	interferon gamma inducible protein 30	chr2:22998387-23003291	274.413	103.824	445.001	226.615	119.789	333.442	408.164	0	826.286	743.165	0	1639.48
NM_001006058	fam86a	hypothetical protein LOC450038	chr3:26242708-26255157	1.71044	0	3.47036	11.9628	4.7265	19.199	5.76291	2.00228	9.52355	7.43086	1.67089	13.1908
NM_001006059	chga	chromogranin-A	chr20:26661601-26687375	0.824027	0	1.75512	2.53463	0.52952	4.53973	0.639579	0	1.3781	0.610602	0	1.47412
NM_001006060	dusp14	dual specificity protein phosphatase 14	chr15:14540777-14562422	0.712743	0	1.72071	2.83474	0.393097	5.27639	0.591311	0	1.42755	2.97963	0.768151	5.19112
NM_001006061	ccdc113	coiled-coil domain-containing protein 113	chr25:17474913-17480527	1.55121	0	3.17889	4.5277	1.12125	7.93414	1.56661	0.0895957	3.04362	1.9941	0	3.9882
NM_001006062	nipa1	magnesium transporter NIPA1	chr6:40077471-40081464	3.21505	1.07547	5.35463	11.4119	4.79264	18.0312	9.40179	3.58571	15.2179	8.21671	2.19592	14.2375
NM_001006063	ank2	ankyrin 2, neuronal	chr7:60511407-60621694	1.68182	0.247559	3.11608	3.9093	1.21028	6.60831	1.13223	0.0647536	2.19971	1.03635	0	2.20778
NM_001006065	tssc1	protein TSSC1	chr17:47268010-47284329	13.0685	6.07227	20.0648	11.7557	4.28404	19.2273	20.3848	10.8928	29.8769	41.2946	13.582	69.0072
NM_001006066	cradd	death domain-containing protein CRADD	chr4:18196893-18230571	1.00172	0	2.41837	2.73332	0	5.65537	1.67011	0	3.34023	1.35888	0	2.92798
NM_001006067	syngr1a	synaptogyrin-1	chr3:19333338-19362081	1.73008	0.182649	3.27751	2.65567	0.320865	4.99048	1.37365	0.128221	2.61907	0.695453	0	1.57514
NM_001006068	ech1	delta(3,5)-Delta(2,4)-dienoyl-CoA isomerase,	chr15:6711273-6730573	8.96305	4.47805	13.448	8.74182	3.63689	13.8468	43.043	18.121	67.9651	71.2148	13.0257	129.404
NM_001006069	nudt22	nucleoside diphosphate-linked moiety X motif 22	chr14:23786419-23797459	5.0179	2.42182	7.61397	10.4028	4.69218	16.1134	7.71747	3.39013	12.0448	20.265	5.69745	34.8325
NM_001006070	dhrs3b	dehydrogenase/reductase (SDR family) member 3b	chr11:28482153-28506029	4.71567	2.07895	7.35239	7.86625	3.50797	12.2245	3.70229	1.30344	6.10114	11.6909	3.27177	20.11
NM_001006071	tlcd1	TLC domain-containing protein 1	chr21:28387636-28397321	36.2551	19.4681	53.0422	40.3107	20.3608	60.2606	83.6364	36.7607	130.512	142.686	25.9539	259.418
NM_001006072	acot8	acyl-coenzyme A thioesterase 8	chr11:1581706-2959710	3.56872	1.3283	5.80915	4.86922	1.47191	8.26654	6.67492	2.65037	10.6995	12.84	3.57738	22.1027
NM_001006073	angptl7	angiopoietin-related protein 7	chr8:46508710-46752918	650.966	52.7243	1249.21	220.593	114.64	326.546	137.226	45.6796	228.773	737.225	0	1742.15
NM_001006074	tpk1	thiamin pyrophosphokinase 1	chr24:17020787-17180998	3.54992	1.26289	5.83696	9.06586	3.55356	14.5782	10.6323	4.4319	16.8328	19.5771	5.40661	33.7477
NM_001006075	zgc:101682	hypothetical protein LOC450055	chr6:61368727-61372930	1.40689	0	3.39652	11.0924	3.77305	18.4118	4.96833	1.63895	8.29771	6.26995	0.972307	11.5676
NM_001006077	exosc9	exosome complex exonuclease RRP45	chr1:18497998-18506653	4.62229	1.92463	7.31995	20.6277	9.18417	32.0713	14.0182	6.19996	21.8364	17.5092	4.94364	30.0749
NM_001006078	zgc:101679	factor VIII intron 22 protein	chr1:42858583-42867748	5.02253	1.98201	8.06305	13.4763	5.74459	21.208	9.74109	4.26948	15.2127	12.5507	3.97388	21.1276
NM_001006079	osr1	protein odd-skipped-related 1	chr13:31639128-31645202	30.4189	16.7403	44.0976	17.2123	8.5998	25.8249	11.805	5.33599	18.274	57.0163	13.5764	100.456
NM_001006080	cyp2aa8	cytochrome P450, family 2, subfamily AA,	chr23:39075130-39083901	0.395654	0	1.04721	1.54694	0	3.14462	0.646351	0	1.42129	0.560611	0	1.35344
NM_001006081	gins1	DNA replication complex GINS protein PSF1	Zv8_scaffold3017:139974-145982	0	0	0	0	0	0	0	0	0	0	0	0
NM_001006082	eif1axa	eukaryotic translation initiation factor 1A,	chr5:22032098-22038605	44.3189	23.5462	65.0915	130.978	66.8885	195.068	117.307	46.3232	188.29	176.27	22.8571	329.682
NM_001006083	mogat2	2-acylglycerol O-acyltransferase 2	chr10:30607401-30687659	0.3673	0	1.1019	1.03792	0	2.59368	0.701149	0	1.69272	0.445401	0	1.3362
NM_001006084	zgc:101664	hypothetical protein LOC450064	chr8:950486-955948	2.64399	0.536187	4.7518	5.07518	1.46737	8.68299	2.28897	0.506749	4.07119	1.09855	0	2.36705
NM_001006085	zgc:101658	CDKN2A-interacting protein	chr7:54850223-54858971	2.47445	0.851107	4.09778	5.00587	1.8143	8.19743	5.62272	2.29762	8.94781	7.70984	2.29584	13.1238
NM_001006086	zgc:101657	tRNA (uracil-O(2)-)-methyltransferase-like	chr7:65867383-65909998	2.92033	1.32242	4.51824	5.91617	2.74607	9.08627	3.97905	1.68369	6.2744	7.76556	2.57999	12.9511
NM_001006087	ormdl3	ORM1-like protein 3	chr12:23709885-23717473	2.48599	0.729877	4.24209	3.55746	0.945847	6.16908	1.79839	0.385665	3.21112	1.2354	0.0196994	2.45109
NM_001006088	asah1a	N-acylsphingosine amidohydrolase 1	chr14:31504094-31509169	2.40296	0.721049	4.08486	6.95443	2.90286	11.006	16.0244	7.09583	24.953	37.2529	10.2652	64.2407
NM_001006090	fam73a	hypothetical protein LOC450070	chr2:7973507-7998739	2.0057	0.690156	3.32125	11.1929	5.299	17.0867	5.17359	2.04838	8.29879	8.21231	2.40459	14.02
NM_001006091	spdya	speedy protein A	chr17:22463159-22469154	0.712495	0	1.72011	2.10275	0	4.23457	0.771917	0	1.74832	1.26228	0	2.71984
NM_001006092	alg14	UDP-N-acetylglucosamine transferase subunit	chr24:30463461-30533602	2.35669	0	4.78552	6.19732	1.39988	10.9948	7.34989	2.51495	12.1848	5.0872	0.712345	9.46206
NM_001006093	zgc:101621	sterol carrier protein 2b	chr23:38483295-38507339	6.4523	3.19037	9.71424	14.6922	7.02431	22.36	30.2168	13.7999	46.6336	36.3582	11.2019	61.5145
NM_001006094	rab34	ras-related protein Rab-34	chr15:14141495-14153642	6.0446	2.80369	9.28551	21.7972	10.5142	33.0802	39.8167	18.2052	61.4282	75.7203	16.2902	135.15
NM_001006095	thoc6	THO complex subunit 6 homolog	chr3:29908715-29915426	3.93563	1.40373	6.46752	7.64542	2.95777	12.3331	24.9948	10.4884	39.5012	27.1921	7.33192	47.0523
NM_001006096	arl6ip5a	ADP-ribosylation factor-like 6 interacting	chr6:47273075-47281332	3.01078	0.881837	5.13972	5.3136	1.65689	8.97032	5.90859	2.26403	9.55315	13.2582	4.30372	22.2126
NM_001006097	dera	putative deoxyribose-phosphate aldolase	chr4:12360056-12371339	1.87551	0.330583	3.42044	5.70473	2.02024	9.38923	4.91177	1.75829	8.06525	4.24469	1.28393	7.20546
NM_001006098	hsd17b10	3-hydroxyacyl-CoA dehydrogenase type-2	chr23:17791300-17800613	11.4932	5.80222	17.1843	40.0522	19.0721	61.0322	34.5883	15.8655	53.311	47.372	12.6715	82.0726
NM_001006099	baz2a	bromodomain adjacent to zinc finger domain, 2A	chr23:4525574-4536743	7.8243	4.30745	11.3411	9.99622	5.21187	14.7806	9.7833	5.37366	14.1929	5.39405	2.23464	8.55345
NM_001006100	mnat1	CDK-activating kinase assembly factor MAT1	chr13:31143059-31176710	5.56257	2.28039	8.84474	9.58332	3.95639	15.2102	7.02683	2.89283	11.1608	18.1571	4.84649	31.4678
NM_001006101	rad51c	DNA repair protein RAD51 homolog 3	chr10:30740062-30749276	1.07861	0	2.21039	7.53512	3.04462	12.0256	2.01648	0.587402	3.44555	4.40508	0.868651	7.94152
NM_001006102	cyb561d2	cytochrome b-561 domain containing 2	chr22:12901096-12903525	3.74513	1.27487	6.2154	17.8626	8.05295	27.6723	5.9991	2.48424	9.51397	21.7056	6.02885	37.3824
NM_001006103	gla	alpha-galactosidase A	chr14:40794764-40809119	1.69348	0.235816	3.15114	2.99034	0.604417	5.37627	3.78161	1.40241	6.16081	5.42024	1.26352	9.57695
NM_001006104	gss	glutathione synthetase	chr23:14381813-14408189	2.3972	0.937896	3.85649	12.084	5.62998	18.538	2.68692	1.26579	4.10804	1.32852	0.255412	2.40163
NM_001006105	golph3	golgi phosphoprotein 3	chr5:40097969-40115649	10.1174	5.3965	14.8383	18.0196	9.14674	26.8924	18.8365	9.2673	28.4057	34.8552	11.0582	58.6522
NM_001006594	abcb3l1	ATP-binding cassette, sub-family B (MDR/TAP),	chr19:6739913-6746802	11.8674	6.82901	16.9057	14.6202	7.48021	21.7603	27.051	12.4335	41.6686	28.1781	9.9827	46.3734
NM_001006660	ltk	leukocyte tyrosine kinase receptor	chr17:29067683-29150387	0.853831	0.308059	1.3996	1.99282	0.797879	3.18776	0.905516	0.333148	1.47788	1.40624	0.48764	2.32485
NM_001006661	si:busm1-142b24.1	kinetochore-associated protein KNL-2 homolog	chr17:26278472-26289949	1.84997	0.871754	2.82819	4.26111	2.11018	6.41204	4.72127	2.09659	7.34595	5.66493	1.84892	9.48094
NM_001006662	st6galnac5	alpha-N-acetylgalactosaminide	chr8:18123002-18144861	1.59297	0.368146	2.81779	4.22483	1.63151	6.81815	0.464696	0	1.0525	2.14887	0.401009	3.89673
NM_001006663	capza1b	F-actin capping protein alpha-1 subunit	chr8:28575738-28585254	66.1486	32.4601	99.8371	113.838	57.1306	170.546	130.608	24.4394	236.777	274.048	0	601.224
NM_001007029	atp2a1	ATPase, Ca++ transporting, fast twitch 1	chr3:23311183-23320628	22.1139	13.0433	31.1845	4.74993	2.37236	7.1275	0.371312	0	0.768261	22.1081	6.87285	37.3434
NM_001007030	synj1	synaptojanin-1	chr10:21926593-21977049	2.93384	1.6522	4.21548	3.10137	1.50627	4.69647	2.46831	1.32469	3.61193	2.77473	1.18444	4.36501
NM_001007031	fam101a	hypothetical protein LOC368489	chr8:43586445-43609041	4.67937	1.76977	7.58897	5.90651	1.87046	9.94256	9.30582	4.61961	13.992	6.29476	2.27226	10.3173
NM_001007035	si:busm1-37i06.4	hypothetical protein LOC368568	chr1:11188109-11189254	1.39936	0	2.84156	3.65829	0	9.41112	0.567076	0	1.36904	0.112678	0	2.54053
NM_001007037	cldn10	claudin 10	chr6:7265431-8023018	1.52175	0	3.71185	3.30692	0	7.23555	0.197108	0.189678	0.204538	0	0	0
NM_001007038	abcc4	multidrug resistance-associated protein 4	chr6:7265431-8023018	6.38369	3.43289	9.33448	53.5151	25.172	81.8583	20.5448	8.92026	32.1694	29.2926	4.71065	53.8746
NM_001007048	si:busm1-160c18.6	hypothetical protein LOC368748	chr8:38276650-38287023	30.444	17.0638	43.8241	16.5746	9.03053	24.1188	22.2835	9.94697	34.6201	40.6721	10.9736	70.3707
NM_001007051	vat1	synaptic vesicle membrane protein VAT-1 homolog	chr3:16445825-16503268	4.81573	2.82877	6.80269	6.69991	3.83843	9.56138	14.1499	8.12823	20.1716	15.8377	6.20362	25.4718
NM_001007052	zgc:92915	loss of heterozygosity 12 chromosomal region 1	chr25:18243533-18247445	2.06255	4.44e-16	4.12509	3.08797	0	6.17594	5.08857	1.85999	8.31716	4.20343	0.586892	7.81996
NM_001007053	pgm3	phosphoacetylglucosamine mutase	chr4:5619144-5629448	8.18393	4.43666	11.9312	11.2559	5.42014	17.0917	25.1053	11.0691	39.1414	47.9684	8.58034	87.3565
NM_001007054	zgc:92590	hypothetical protein LOC474322	chr16:23645639-23648778	0.614652	0	1.84396	4.785	0.505166	9.06484	0.736316	0	1.77762	0.707625	0	2.12288
NM_001007055	rap2c	ras-related protein Rap-2c	chr14:32248212-32255527	26.1665	13.8367	38.4963	53.4328	26.5635	80.302	35.2222	16.1953	54.2492	59.7862	15.6668	103.906
NM_001007056	dck	deoxycytidine kinase	chr21:5821612-5835098	5.07256	1.94645	8.19867	5.2118	1.34943	9.07416	12.0137	5.29179	18.7356	15.5629	4.85342	26.2724
NM_001007057	wdfy1	WD repeat and FYVE domain-containing protein 1	chr15:43744039-43755690	21.5004	11.9827	31.0181	28.6458	14.7965	42.495	43.2641	20.4179	66.1102	155.91	16.5935	295.227
NM_001007058	crygm5	crystallin, gamma M5	chr9:21704629-21705964	0.469295	0	1.40788	2.12975	0	4.58898	0.775227	0	1.75582	0	0	0
NM_001007059	c1d	nuclear nucleic acid-binding protein C1D	chr13:4747005-4753998	24.3664	12.4935	36.2393	80.0247	37.77	122.279	65.6662	27.9403	103.392	73.38	19.584	127.176
NM_001007060	prrc1	protein PRRC1	chr10:10823597-10844756	13.9129	7.87506	19.9506	61.8505	31.1889	92.5121	33.9442	15.1743	52.714	86.1384	7.7685	164.508
NM_001007061	dolpp1	dolichyldiphosphatase 1	chr21:3427658-3431101	18.5009	2.72328	34.2786	25.9238	2.73685	49.1108	12.8075	0.732473	24.8825	4.86221	0	12.8022
NM_001007062	mag	myelin-associated glycoprotein	chr15:33247599-33260405	0.549828	0	1.24531	2.98324	0.854435	5.11204	1.57603	0.468376	2.68368	1.4528	0.0817134	2.82389
NM_001007063	magi1	membrane-associated guanylate kinase, WW and PDZ	chr11:18235022-18446624	4.26237	2.53079	5.99395	6.01857	3.32141	8.71572	3.58108	1.87357	5.28859	3.88182	1.75791	6.00572
NM_001007064	dmrta2	doublesex- and mab-3-related transcription	chr8:16445391-16447235	1.32579	0	2.65158	1.45847	0	3.14256	0.901156	0	1.94172	2.28989	0.420203	4.15958
NM_001007065	trpa1a	transient receptor potential cation channel,	chr2:28078319-28097280	1.8854	0.910867	2.85994	5.00087	2.2451	7.75663	7.57937	3.45077	11.708	19.6986	4.30178	35.0954
NM_001007066	trpa1b	transient receptor potential cation channel,	chr24:12435630-12514349	0.716568	0.174894	1.25824	2.46523	1.04465	3.88581	0.707969	0.21213	1.20381	0.775347	0.0722858	1.47841
NM_001007105	acin1a	apoptotic chromatin condensation inducer 1a	chr2:36371839-36380353	23.1452	12.7288	33.5616	32.9215	16.3441	49.4989	39.8145	17.4745	62.1545	78.9493	9.06146	148.837
NM_001007107	il12a	interleukin 12a	chr15:1466478-1641767	0	0	0	5.03985	1.00785	9.07186	0	0	0	0.437894	0.358687	0.517101
NM_001007108	il12ba	interleukin 12B	chr14:36404337-36411635	1.03405	0	2.22807	3.3236	0.671777	5.97543	0.864126	0	1.88499	1.2213	0	2.63154
NM_001007109	speg	striated muscle preferentially expressed protein	chr6:22890047-22949312	0.820967	0.420099	1.22183	3.21044	1.61333	4.80755	0.475063	0.208445	0.741681	0.458205	0.1049	0.81151
NM_001007112	atad1a	ATPase family AAA domain-containing protein 1-A	chr5:11632761-11648580	1.19344	0	2.58673	1.70258	0	3.7506	0.239322	0.110712	0.367932	0.223165	0.112599	0.333732
NM_001007120	homez	homeodomain leucine zipper	chr2:36445373-36450494	4.30643	2.36781	6.24505	39.507	21.3163	57.6977	17.6404	9.59028	25.6904	13.069	4.76021	21.3778
NM_001007121	htr5al	5-hydroxytryptamine (serotonin) receptor 5A	chr7:44018086-44038732	0.747336	0	1.49467	3.45374	1.27075	5.63673	1.20324	0.299981	2.1065	4.42303	1.74075	7.10532
NM_001007124	met	met proto-oncogene (hepatocyte growth factor	chr25:19121328-19312710	1.42885	0.644822	2.21288	3.02277	1.30325	4.74228	2.73056	1.45224	4.00888	1.284	0.433749	2.13425
NM_001007132	zgc:123068	putative ISG12-1 protein	chr13:37879253-37881752	68.234	39.2844	97.1836	83.2057	41.6318	124.78	306.986	119.938	494.034	419.658	53.203	786.112
NM_001007133	zgc:152791	interferon stimulated gene 12	chr13:37890876-37893648	168.308	100.498	236.118	255.982	140.111	371.852	343.48	86.6157	600.345	511.326	0	1043.59
NM_001007134	lbx2	lady bird-like homeobox 1 homolog	chr14:6313994-6317063	1.05016	0	2.10032	2.43174	0.491512	4.37198	0.799129	0	1.61199	1.97193	0.42772	3.51615
NM_001007135	mtdha	protein LYRIC	chr19:32046847-32065696	25.1363	14.6879	35.5846	96.5055	45.5288	147.482	65.9435	22.6083	109.279	104.045	0.189249	207.901
NM_001007151	shbg	sex hormone binding globulin	chr12:26450776-26464155	0.857299	0	1.84722	2.24464	0.270642	4.21863	1.56204	0.351001	2.77307	1.01251	0	2.18166
NM_001007152	dpf2	D4, zinc and double PHD fingers family 2	chr5:36353694-36366853	3.86575	1.665	6.06649	14.0353	6.68007	21.3905	7.67228	3.68108	11.6635	11.2519	3.98607	18.5177
NM_001007153	twistnb	DNA-directed RNA polymerase I subunit RPA43	chr19:2514097-2521936	1.95496	0.20639	3.70353	21.0497	9.7314	32.3679	4.80678	2.06277	7.55079	1.72567	0.0986928	3.35265
NM_001007158	pcgf1	polycomb group RING finger protein 1	chr14:6295665-6308284	4.27203	1.27604	7.26802	7.61114	2.40192	12.8204	10.4194	3.92372	16.9151	10.197	2.70122	17.6929
NM_001007159	azin1b	antizyme inhibitor 1	chr19:32081944-32091509	70.0581	37.1795	102.937	225.877	96.6453	355.108	116.39	23.8868	208.893	164.646	0	338.422
NM_001007161	rab1a	ras-related protein Rab-1A	chr13:25157903-25167437	80.8808	39.5591	122.202	428.813	151.512	706.114	243.553	0	495.726	351.496	0	765.491
NM_001007162	dnajc27	dnaJ homolog subfamily C member 27	chr17:31433963-31441161	1.48921	0	3.32474	2.12039	0	4.8025	2.25559	0.210545	4.30064	0.974376	0	2.20688
NM_001007163	rrm2b	ribonucleoside-diphosphate reductase subunit M2	chr19:32069599-32079939	5.56563	2.45926	8.67201	11.151	4.70269	17.5993	9.40955	3.87331	14.9458	22.3126	5.90053	38.7246
NM_001007167	si:busm1-266f07.1	hypothetical protein LOC368877	chr8:34808279-34810631	60.9391	42.8172	79.0609	105.961	73.1947	138.728	176.065	101.697	250.432	125.877	66.9019	184.853
NM_001007168	ing5b	inhibitor of growth	chr2:34650704-34653353	4.4992	1.64376	7.35464	8.03995	2.91669	13.1632	46.587	19.9806	73.1935	48.8259	13.4165	84.2352
NM_001007171	cep68	centrosomal protein 68	chr13:25176990-25184571	1.03228	0.189426	1.87513	4.05079	1.70814	6.39345	1.39996	0.502442	2.29748	2.01497	0.477924	3.55201
NM_001007174	si:ch211-101n13.9	hypothetical protein LOC368889	chr13:25307729-25309504	4.43386	0	9.89884	2.52083	0	7.56248	1.55756	0	4.67269	3.70888	0	8.79063
NM_001007175	scrib	protein scribble homolog	chr7:43847192-43960360	8.54518	5.29063	11.7997	7.75671	4.39817	11.1153	12.2885	6.36502	18.212	6.86754	3.11829	10.6168
NM_001007177	si:ch211-14a17.11	hypothetical protein LOC368892	chr2:36400643-36404028	21.2343	10.312	32.1567	24.9661	11.4153	38.5169	56.2912	24.8478	87.7346	149.127	27.3817	270.873
NM_001007178	si:ch211-14a17.13	proteasome subunit beta type-11	chr2:36580640-36581768	0.413733	0	1.2412	2.2573	0	4.67045	0.789893	0	1.90697	0	0	0
NM_001007179	si:ch211-14a17.6	hypothetical protein LOC100007955	chr2:36459910-36463348	0.321399	0	0.964198	3.03531	0.607061	5.46355	1.16511	0	2.33023	0.64602	0	1.55963
NM_001007180	si:ch211-14a17.7	hypothetical protein LOC368669	chr2:36456672-36458767	0.923527	0	2.22959	2.73049	0	5.46097	1.12857	0	2.46184	0	0	0
NM_001007182	gulp1	PTB domain-containing engulfment adapter protein	chr9:42863776-42906858	8.1151	3.87178	12.3584	9.4001	4.46352	14.3367	7.33138	3.22453	11.4382	68.7151	13.3531	124.077
NM_001007183	prmt5	protein arginine N-methyltransferase 5	chr2:36552329-36573060	5.5503	3.2946	7.806	6.58361	3.61513	9.55209	11.961	7.61384	16.3081	8.93808	4.78036	13.0958
NM_001007185	wnt3a	protein Wnt-3a	chr2:2309949-2311326	9.29646	0.33628	18.2566	8.96263	0	19.6466	9.69473	0.170118	19.2193	4.3072	0	8.961
NM_001007186	akirin1	akirin 1 isoform 2	chr16:32019900-32039264	17.4028	9.38949	25.4162	44.5532	20.8192	68.2872	33.3257	15.5772	51.0742	27.4541	8.54945	46.3587
NM_001007187	fam53b	hypothetical protein LOC406586	chr12:43787431-43841601	11.2394	5.7049	16.7739	21.0689	9.99497	32.1428	14.642	7.21866	22.0653	36.6748	10.3073	63.0424
NM_001007197	ier5	immediate early response gene 5 protein	chr22:16458403-16459887	107.313	47.4235	167.202	281.75	133.017	430.483	89.6931	38.6628	140.723	153.165	14.1721	292.158
NM_001007198	ccdc80	coiled-coil domain-containing protein 80	chr9:34405418-34438104	10.0733	5.98936	14.1573	13.4018	7.00394	19.7996	18.1194	9.54427	26.6946	45.1863	13.1598	77.2128
NM_001007199	gpr161	G protein-coupled receptor 161	chr9:34464976-34478641	1.49746	0.447286	2.54763	2.73984	0.797242	4.68245	1.19567	0.335679	2.05566	2.0486	0.382356	3.71485
NM_001007200	ptpn4a	tyrosine-protein phosphatase non-receptor type	chr9:29191251-29252022	2.87458	1.41855	4.33061	6.65466	3.41725	9.89207	3.65861	1.9269	5.39032	2.68157	1.05222	4.31093
NM_001007202	nitr3c	novel immune-type receptor	chr7:16606906-16620395	0.184358	0	0.7058	1.07602	0	2.64174	0.172085	0.023055	0.321114	0.193843	0	1.45848
NM_001007203	nitr3a	novel immune-type receptor 3a isoform 1	chr7:16606906-16620395	0	0	0	2.24284	0	4.78944	1.14794	0	2.58004	0.435538	0	2.04045
NM_001007205	si:busm1-48c11.3	hypothetical protein LOC368614	chr3:56484932-56488504	196.453	123.71	269.196	275.507	174.166	376.847	695.724	312.795	1078.65	993.719	273.076	1714.36
NM_001007206	si:busm1-194e12.12	MHC class II beta	chr3:56489693-56491490	224.941	57.9271	391.954	271.153	123.534	418.771	336.406	0	683.122	708.628	0	1626.24
NM_001007207	t54l	G patch domain and KOW motifs-containing	chr8:38548852-38575161	5.8774	3.09635	8.65846	23.9994	11.2798	36.719	9.60818	4.5373	14.6791	16.8573	5.78424	27.9305
NM_001007208	f5	coagulation factor V	chr9:34443268-34464259	0.855231	0.390184	1.32028	6.8301	3.4403	10.2199	10.8414	6.23538	15.4475	9.41319	3.43045	15.3959
NM_001007211	nitr3b	novel immune-type receptor 3b	chr7:16601075-16604390	0.390318	0	1.49431	2.87364	0	6.63611	2.61098	0	5.40224	0	0	0
NM_001007212	cx28.6	connexin 28.6	chr17:14534466-14535222	2.95827	0.0479767	5.86857	9.1633	2.90182	15.4248	1.09791	0	2.65059	1.04563	0	2.75313
NM_001007213	cx45.6	connexin 45.6	chr9:30872128-30873331	0.584327	0	1.53853	4.52928	1.23615	7.82241	0.668811	0	1.61465	1.39234	0	3.00008
NM_001007215	gpr34a	G protein-coupled receptor 34a	chr6:61379763-61436692	0.779384	0	1.9079	1.33423	0	3.17555	0.704549	0	1.62756	0.617708	0	1.61256
NM_001007217	gpr34l	G protein-coupled receptor 34 like	chr8:45269671-45270787	1.88349	0.0596528	3.70734	2.23709	0	4.66654	0.864928	0	1.95898	0.859306	0	1.78548
NM_001007218	npy7r	neuropeptide Y receptor Y7	chr14:17338692-17339811	1.76029	0	3.52058	2.60223	0	5.20446	0.463229	0	1.21968	0	0	0
NM_001007219	nitr1a	novel immune-type receptor 1a	chr7:13225090-13446465	1.57954	0.238031	2.92104	1.93038	0.398223	3.46254	0.961377	0.166042	1.75671	0.294937	0	1.01884
NM_001007280	mtx1b	metaxin 1	chr19:23259820-23295987	2.41224	0.508606	4.31587	4.07752	1.00913	7.14591	4.09043	1.47973	6.70113	4.63651	0.809588	8.46344
NM_001007281	gpx1a	glutathione peroxidase 1	chr11:36068000-36070421	64.985	36.7477	93.2223	109.719	56.9073	162.531	163.257	64.8493	261.664	360.935	0	724.557
NM_001007282	gpx4a	glutathione peroxidase 4	chr22:17717115-17722801	17.8719	8.12009	27.6237	22.1405	9.6775	34.6035	20.6626	8.28105	33.0441	72.3563	18.9668	125.746
NM_001007283	dio1	type I iodothyronine deiodinase	chr8:18362208-18364654	22.722	12.0019	33.4421	11.0777	5.14802	17.0074	10.3551	4.35378	16.3564	30.5745	8.4363	52.7128
NM_001007284	mxc	interferon-induced GTP-binding protein MxC	chr9:33206388-33213876	6.50659	3.59617	9.41702	11.1312	5.95418	16.3083	77.5365	24.7884	130.285	46.5723	10.2994	82.8452
NM_001007285	p4ha2	prolyl 4-hydroxylase subunit alpha-2	chr21:45248141-45282323	3.16424	1.3625	4.96598	2.79417	0.692145	4.8962	8.53551	3.8209	13.2501	44.7933	11.2963	78.2902
NM_001007286	fyna	FYN oncogene related to SRC, FGR, YES a	chr17:13727081-13752707	1.23204	0.311229	2.15285	4.77057	2.03503	7.50611	1.57884	0.523861	2.63382	3.53164	0.975371	6.0879
NM_001007287	fhla	four and a half LIM domains protein 1	chr14:32930053-32941102	24.9915	14.0236	35.9594	8.66648	4.05308	13.2799	14.3331	6.25457	22.4116	90.5518	18.696	162.408
NM_001007288	cx30.9	connexin 30.9	chr19:36357972-36359317	33.2271	17.9334	48.5208	35.4858	17.0707	53.9009	82.0049	32.6168	131.393	126.175	18.4825	233.868
NM_001007289	rpia	ribose-5-phosphate isomerase	chr13:13984148-13996341	6.3139	2.82442	9.80338	25.2051	12.5446	37.8656	19.9588	8.6093	31.3083	34.8241	9.39132	60.2568
NM_001007290	rnf141	RING finger protein 141	chr18:16945385-16953262	3.06151	1.25967	4.86334	6.36853	2.59177	10.1453	6.61246	2.86204	10.3629	13.1315	3.9604	22.3025
NM_001007291	oxct1a	3-oxoacid CoA transferase 1a	chr8:32473408-32574566	5.0656	2.4819	7.6493	6.69919	3.25126	10.1471	10.5253	4.53579	16.5148	17.8212	5.74592	29.8964
NM_001007292	nitr1f	novel immune-type receptor 1f	chr7:13198540-13200345	0.226892	0	0.674329	0.332815	0	0.975819	0	0	0	0.0783428	0	0.438949
NM_001007293	mospd2	motile sperm domain-containing protein 2	chr9:53027293-53097650	6.18286	3.20381	9.16191	7.79226	3.4424	12.1421	7.43634	3.5513	11.3214	20.8612	6.01284	35.7096
NM_001007294	ankrd9	ankyrin repeat domain-containing protein 9	chr17:26943643-26944816	8.25279	3.79041	12.7152	1.54298	0	3.49472	1.71842	0.138502	3.29834	8.39837	1.92354	14.8732
NM_001007295	zgc:92107	hypothetical protein LOC492329	chr11:24760646-24807659	10.1863	5.85266	14.52	15.5784	8.35093	22.8058	8.30598	3.98419	12.6278	35.4486	5.58834	65.3088
NM_001007296	smarcb1a	SWI/SNF-related matrix-associated	chr8:31658466-31673205	28.1497	15.0166	41.2828	89.1634	44.7753	133.552	51.38	22.3834	80.3766	86.4611	15.6603	157.262
NM_001007297	ace2	angiotensin-converting enzyme 2	chr11:31734035-31748546	0.488096	0	1.02827	3.50106	1.35478	5.64734	1.12248	0.344652	1.9003	1.66427	0.456663	2.87189
NM_001007298	opa1	dynamin-like 120 kDa protein, mitochondrial	chr6:41044750-41121915	4.9637	2.8953	7.03211	7.79153	4.09743	11.4856	12.5294	6.42338	18.6354	10.6701	3.97287	17.3673
NM_001007299	zgc:92087	KLRAQ motif-containing protein 1	chr13:31826-40512	2.69953	1.18679	4.21226	7.61397	3.64559	11.5824	5.99918	2.95163	9.04673	10.6728	3.1511	18.1946
NM_001007300	slc5a11	sodium/myo-inositol cotransporter 2	chr3:14959497-14979489	0.985267	0.145029	1.82551	2.80433	0.892764	4.7159	0.931528	0.185233	1.67782	1.14543	0.0577846	2.23308
NM_001007302	anxa3b	annexin A3b	chr10:8637580-8659721	17.0762	8.91481	25.2376	143.955	70.3057	217.604	76.5968	31.046	122.148	97.8544	13.3155	182.393
NM_001007303	zgc:92804	ADP-ribosylation factor GTPase activating	Zv8_NA208:2282-2814	0	0	0	0	0	0	0	0	0	0	0	0
NM_001007304	zymnd12	zinc finger MYND domain-containing protein 12	chr8:27670608-27686273	0.371753	0	1.11526	1.43348	0	3.2467	0.467398	0	1.16636	0.327375	0	0.982124
NM_001007305	creg2	protein CREG2	chr9:6663639-6674396	18.6659	10.9419	26.3899	46.4246	24.8297	68.0195	25.892	11.8866	39.8974	61.3593	10.3177	112.401
NM_001007306	zgc:92244	battenin	chr3:36702602-36722486	2.69105	1.05528	4.32683	9.1049	4.17236	14.0374	7.08937	3.07018	11.1086	19.8832	5.73192	34.0346
NM_001007307	pcf11	cleavage and polyadenylation factor subunit,	chr21:24527459-24536993	10.4061	6.24551	14.5666	31.3089	17.2472	45.3706	11.5494	6.04959	17.0493	18.1003	5.84582	30.3549
NM_001007309	ctdnep1a	CTD nuclear envelope phosphatase 1A	chr5:22076809-22086297	4.79395	2.39682	7.19107	10.2053	4.78381	15.6268	10.7285	5.04167	16.4154	15.2871	4.423	26.1511
NM_001007310	cyp1d1	cytochrome P450, family 1, subfamily D,	chr5:23578514-23593172	4.35368	2.06179	6.64556	2.86336	0.937822	4.7889	0.888562	0.130794	1.64633	2.9705	0.773793	5.16721
NM_001007311	hmgn3	high mobility group nucleosome-binding	chr23:30906114-30920837	40.4479	21.7241	59.1718	100.52	1.9126	199.128	115.297	0	277.332	405.101	0	840.972
NM_001007312	fosb	protein fosB	chr18:36931872-36935810	56.1256	24.7979	87.4533	36.8081	22.2885	51.3276	14.2345	6.16965	22.2994	2.27056	0.682144	3.85897
NM_001007313	ppm1bb	protein phosphatase 1A, magnesium dependent,	chr12:22431168-22483757	15.2628	8.93063	21.5949	31.6024	16.3791	46.8258	30.1804	13.8614	46.4995	37.2388	8.47736	66.0003
NM_001007314	cxcr3.2	C-X-C chemokine receptor type 5	chr16:10712557-10719725	2.78464	1.16459	4.40469	19.3626	9.55647	29.1688	13.2005	6.20901	20.1919	25.2955	6.93846	43.6524
NM_001007315	fbxl4	F-box/LRR-repeat protein 4	chr16:31379719-31396289	3.05015	1.58245	4.51786	7.44789	3.6358	11.26	5.92592	2.6862	9.16564	15.906	4.55868	27.2532
NM_001007316	s1pr5a	sphingosine-1-phosphate receptor 5a	chr3:15791417-15794862	15.2603	10.1199	20.4007	24.5912	15.4579	33.7245	15.8412	9.4452	22.2372	26.1659	13.6753	38.6565
NM_001007317	zgc:92177	gem-associated protein 8	chr1:22307322-22310338	11.9436	5.77599	18.1113	20.3301	9.65713	31.0031	30.1802	14.0954	46.2651	62.0399	15.437	108.643
NM_001007318	ube3a	ubiquitin-protein ligase E3A	chr6:42321634-42338292	5.75085	3.32996	8.17173	11.4813	6.03874	16.9238	16.2419	8.21806	24.2657	16.25	5.44065	27.0593
NM_001007319	zgc:92172	probable ATP-dependent RNA helicase DDX11	chr18:5181906-5214561	2.10445	0.935017	3.27387	5.48845	2.53727	8.43964	4.52669	2.01119	7.0422	5.51722	1.59726	9.43719
NM_001007320	fam83fb	hypothetical protein LOC492354	chr6:437216-448600	3.89617	1.84962	5.94273	8.25727	4.0223	12.4922	8.07889	3.57923	12.5785	8.46916	2.74424	14.1941
NM_001007321	zgc:92116	hypothetical protein LOC492355	chr2:19848097-19858098	16.9129	9.53934	24.2864	101.177	48.9386	153.415	40.7889	16.9928	64.5851	63.7895	9.66869	117.91
NM_001007322	mybpc1	myosin-binding protein C, slow-type	chr4:17540146-17606964	11.9961	7.13006	16.8622	3.65843	1.84533	5.47154	3.16515	1.41306	4.91723	17.2791	5.68935	28.8689
NM_001007323	pgam5	serine/threonine-protein phosphatase PGAM5,	chr5:16944296-16955214	10.2407	5.44538	15.0359	18.2108	8.88865	27.5329	33.6698	15.141	52.1985	69.9252	9.55433	130.296
NM_001007324	cx28.9	connexin 28.9	chr20:40649710-40655896	0.957149	0.14089	1.77341	4.48939	2.31171	6.66706	1.20913	0.354145	2.06411	0.663729	0	1.32746
NM_001007325	zgc:91976	hypothetical protein LOC492359	chr17:21384010-21418990	12.2094	7.24217	17.1765	94.9403	44.9495	144.931	25.811	11.9341	39.6879	52.5324	6.22525	98.8395
NM_001007327	cab39l	calcium-binding protein 39-like	chr1:46738986-46756983	13.6938	7.68128	19.7063	22.5107	11.2115	33.8098	21.2898	10.1296	32.45	49.0803	9.1102	89.0504
NM_001007328	klhl12	kelch-like protein 12	chr8:29132875-29154446	1.95596	0.766267	3.14566	3.46518	1.4762	5.45416	3.58312	1.5128	5.65343	11.6729	3.44749	19.8983
NM_001007329	slc7a3	solute carrier family 7, member 3	chr21:33588083-33623579	8.48926	4.81798	12.1605	78.5268	40.2066	116.847	19.2161	9.36792	29.0642	23.4275	5.17134	41.6837
NM_001007330	cbl	E3 ubiquitin-protein ligase CBL	chr15:23343052-23400351	3.62081	2.01302	5.22859	6.07295	3.23355	8.91235	4.08696	2.25357	5.92035	2.16044	0.868189	3.45268
NM_001007331	colec11	collectin-11 precursor	chr17:34287428-34299742	0.69506	0.0397511	1.35037	3.6617	1.52187	5.80153	1.08663	0.322932	1.85032	0.590368	0	1.2215
NM_001007332	zgc:103570	RNA (guanine-9-) methyltransferase domain	chr1:337744-829040	0.805943	0	1.98849	1.29467	0	611.049	0.791311	0	115079	1.8125	0	2642.89
NM_001007333	zgc:103564	RAD52 motif-containing protein 1	chr3:18219482-18225544	0.843927	0	1.91142	5.39324	2.10848	8.67801	2.40887	0.701706	4.11603	0.781814	0	1.77074
NM_001007334	yif1b	protein YIF1B	chr18:48095586-48112547	4.48308	2.12044	6.84572	8.65831	3.59071	13.7259	8.58552	4.49734	12.6737	9.84515	3.55767	16.1326
NM_001007335	neil3	endonuclease VIII-like 3	Zv8_NA1985:20256-33073	0	0	0	0	0	0	0	0	0	0	0	0
NM_001007336	mettl8	methyltransferase-like protein 8	chr9:3863160-3901101	1.05754	0	2.27174	2.16455	0.0282017	4.3009	1.95096	0.401594	3.50034	0.48188	0	1.34531
NM_001007337	suv420h1	histone-lysine N-methyltransferase SUV420H1	chr18:21471160-21476887	4.18482	2.24406	6.12558	8.74984	4.17316	13.3265	7.18747	3.62905	10.7459	10.8247	4.14752	17.502
NM_001007338	glt8d1	glycosyltransferase 8 domain-containing protein	chr11:3721098-3736996	5.44804	2.57792	8.31815	17.1647	8.17449	26.155	13.436	6.16192	20.71	32.0985	9.82689	54.37
NM_001007339	gnal	guanine nucleotide binding protein (G protein),	chr24:8700759-8770133	3.67358	1.65691	5.69025	8.63614	4.15034	13.1219	3.34794	1.40148	5.29441	4.25184	1.57653	6.92715
NM_001007340	zgc:103518	protein phosphatase 1D	chr5:57822326-57832183	2.48426	0.964551	4.00398	3.18023	0.861306	5.49915	3.60432	1.71401	5.49464	2.50949	0.45627	4.5627
NM_001007341	zgc:103517	hypothetical protein LOC492469	chr4:12018125-12082126	1.39361	0.268134	2.51908	1.87995	0.276724	3.48318	4.72351	1.79546	7.65156	6.41608	1.67832	11.1538
NM_001007342	zgc:103506	protein spire homolog 2	chr25:34797882-34820170	1.08888	0.160281	2.01749	1.9174	0.400573	3.43423	0.581821	0	1.16364	0.40911	0	0.987678
NM_001007343	samm50l	sorting and assembly machinery component 50	chr4:8524156-8537397	9.04331	4.87158	13.215	9.73031	4.64334	14.8173	11.7446	5.2732	18.216	32.432	8.85911	56.0048
NM_001007344	slc7a6os	probable RNA polymerase II nuclear localization	chr7:28854682-28865304	12.3268	6.84838	17.8052	18.4974	8.93326	28.0615	15.7239	7.49094	23.9569	33.6782	10.1938	57.1627
NM_001007345	zgc:103488	secretory carrier-associated membrane protein 3	chr19:8670726-8686894	8.28496	4.58616	11.9837	40.9181	20.4367	61.3995	16.3291	7.84972	24.8085	41.1638	10.7724	71.5553
NM_001007346	dennd2d	DENN/MADD domain containing 2D	chr22:1193940-1222732	0.815644	0	1.7337	3.43533	0.97277	5.89789	2.07214	0.598069	3.54621	3.26067	0.5773	5.94403
NM_001007347	zgc:103481	hypothetical protein LOC492475	chr16:25491954-25494632	0.94085	0	1.92808	6.3186	2.57796	10.0592	1.20492	0.164613	2.24524	0.836045	0	1.80143
NM_001007348	csad	cysteine sulfinic acid decarboxylase	chr23:34788573-34805300	0.90635	0	1.85738	3.2126	0.830484	5.59472	1.9069	0.606258	3.20753	7.3534	2.66714	12.0396
NM_001007349	mvk	mevalonate kinase	chr5:17432907-17448398	1.9202	0.520854	3.31954	10.1996	4.42819	15.9709	3.13204	1.12886	5.13523	2.70691	0.556921	4.8569
NM_001007350	slc25a44a	solute carrier family 25, member 44 a	chr25:5453409-5462608	3.02253	0.952968	5.09209	2.61293	0.250114	4.97575	2.88266	1.08212	4.6832	2.89104	0.595654	5.18642
NM_001007351	btg3	protein BTG3	chr10:25980168-25990222	11.7673	5.22027	18.3143	109.426	54.4909	164.362	28.0714	12.2692	43.8737	56.5317	15.5482	97.5151
NM_001007352	rnf24	RING finger protein 24	chr1:43818940-43865865	1.14198	0.00396995	2.27999	2.91574	0.676721	5.15477	2.2218	0.771436	3.67217	2.45625	0.491182	4.42131
NM_001007353	rp9	retinitis pigmentosa 9 (autosomal dominant)	chr19:33350974-33366472	7.35266	3.29314	11.4122	9.91363	3.8741	15.9532	11.0058	4.92626	17.0853	14.2537	4.07868	24.4288
NM_001007354	eif4ebp3	eukaryotic translation initiation factor	chr21:28708753-28713667	20.9762	10.6634	31.2891	42.6682	22.0096	63.3269	8.24787	3.27888	13.2169	17.5403	5.02768	30.053
NM_001007356	cyp2n13	cytochrome P450, family 2, subfamily N,	chr20:25154642-25162165	1.96211	0.519431	3.40479	4.31777	1.37787	7.25767	0.325357	0	0.856662	0.814402	0	1.73496
NM_001007357	lrrc20	leucine-rich repeat-containing protein 20	chr12:28487252-28903104	4.59195	1.04407	8.13984	4.25558	0.0578596	8.45329	19.6728	8.98742	30.3581	46.1444	12.8543	79.4346
NM_001007358	zgc:103685	alpha-1B-adrenergic receptor	chr14:45563957-45582430	0.608721	0	1.3787	4.56304	1.56695	7.55913	0.681757	0	1.42495	1.28944	0.107582	2.4713
NM_001007359	rab11a	ras-related protein Rab-11A	chr18:19490217-19496252	26.694	15.4746	37.9135	106.596	53.7724	159.42	95.9294	38.346	153.513	178.748	0	357.503
NM_001007360	cetp	cholesteryl ester transfer protein	chr18:17949534-17959732	0.884105	0	1.82925	3.09765	0.930846	5.26445	0.922288	0	1.84458	0.292963	0	0.878888
NM_001007361	zgc:103668	suppressor of G2 allele of SKP1 homolog	chr1:28204008-28233386	33.1282	16.8824	49.3741	45.2204	19.1759	71.2649	85.6837	46.2637	125.104	101.82	41.8715	161.769
NM_001007362	zgc:103663	sodium- and chloride-dependent GABA transporter	chr11:1494665-1520348	0.564258	0	1.21581	2.93626	0.933569	4.93894	0.55146	0	1.10292	0.276695	0	0.728536
NM_001007363	zgc:103654	hypothetical protein LOC492491	chr10:34075828-34084526	80.8348	47.9803	113.689	300.656	197.015	404.297	153.963	88.1692	219.757	268.405	92.161	444.648
NM_001007364	zgc:103652	coatomer subunit epsilon	chr2:8966749-8979757	189.177	82.6282	295.725	484.985	212.775	757.196	447.699	34.4964	860.902	926.603	0	2071.87
NM_001007365	tnni2a.1	troponin I, skeletal, fast 2a.1	chr25:32588143-32596949	114.615	57.2668	171.964	23.283	11.7745	34.7916	10.8298	3.76311	17.8964	163.281	33.4577	293.104
NM_001007366	vsnl1a	visinin-like 1	chr20:35280752-35326216	0.489798	0	1.28963	3.79624	1.03609	6.5564	0.508763	0	1.22826	2.09411	0.185838	4.00239
NM_001007367	slu7	pre-mRNA-splicing factor SLU7	chr14:48056103-48070160	3.24644	1.48632	5.00656	5.74923	2.37652	9.12193	6.31279	3.20784	9.41774	2.80468	0.923916	4.68545
NM_001007368	nr2e3	photoreceptor-specific nuclear receptor	chr25:23303046-23307046	0.429055	0	1.03583	2.04665	0.427575	3.66572	0.524048	0	1.12917	1.25253	0.0416287	2.46342
NM_001007369	stam2	signal transducing adapter molecule 2	chr9:38828877-38850687	25.523	14.9788	36.0673	70.3593	35.9765	104.742	59.4684	23.1996	95.7371	85.0687	6.6528	163.485
NM_001007370	gpn3	GPN-loop GTPase 3	chr21:17705227-17711678	8.9056	3.79418	14.017	24.4645	10.995	37.934	11.8399	5.07245	18.6074	19.7616	5.52624	33.997
NM_001007372	zgc:101897	hypothetical protein LOC492500	chr13:26152475-26158285	228.826	92.0963	365.556	221.525	110.53	332.519	364.814	52.1524	677.476	818.807	0	1832.34
NM_001007373	tprkb	TP53RK-binding protein	chr4:31768940-31771155	10.3297	5.12979	15.5296	18.0341	8.63051	27.4376	42.8455	18.5653	67.1257	54.6509	13.828	95.4739
NM_001007374	plekha8	pleckstrin homology domain-containing family A	chr16:18316440-18342861	6.91217	3.88156	9.94278	7.68327	3.68657	11.68	7.54158	3.77543	11.3077	8.86372	3.56248	14.165
NM_001007375	si:dkey-42i9.4	B-cell translocation gene 1-like	chr22:12802105-12803387	13.7623	6.57939	20.9452	67.6272	40.7513	94.5032	35.7553	15.8457	55.6649	70.3609	18.9227	121.799
NM_001007376	mrps34	mitochondrial ribosomal protein S34	chr3:12048101-12055940	17.9757	8.99297	26.9585	29.6998	16.954	42.4455	43.5697	18.7064	68.433	61.7317	15.8043	107.659
NM_001007377	plod2	procollagen-lysine,2-oxoglutarate 5-dioxygenase	chr24:5201751-5278703	0.559267	0.0224291	1.0961	2.33132	0.874108	3.78852	6.87893	3.29515	10.4627	66.9264	7.1587	126.694
NM_001007378	pptc7	protein phosphatase PTC7 homolog	chr8:4422122-4452351	7.01593	3.74214	10.2897	16.3346	8.97259	23.6965	4.82984	2.33983	7.31985	3.81998	1.23402	6.40595
NM_001007379	crh	corticoliberin	chr24:24381536-24382974	1.80596	0	3.61191	3.60847	0.468683	6.74826	1.25116	0	2.69588	1.05968	0	2.55829
NM_001007380	churc1	protein Churchill	chr20:25568823-25573832	22.7289	11.51	33.9479	21.8713	9.81579	33.9269	78.991	33.8267	124.155	120.768	27.069	214.467
NM_001007381	pcid2	PCI domain-containing protein 2	chr1:841650-847299	3.99722	1.78789	6.20655	7.86015	3.34426	12.376	6.67423	2.90638	10.4421	14.5466	4.40525	24.688
NM_001007382	ttc1	tetratricopeptide repeat protein 1	chr21:34159384-34171445	12.6253	7.01013	18.2405	24.4299	11.9714	36.8884	37.9004	17.4972	58.3035	54.1222	13.7093	94.535
NM_001007383	snrpa1	U2 small nuclear ribonucleoprotein A'	chr7:7864627-7880410	16.0721	8.17538	23.9688	68.638	33.1345	104.141	34.066	15.6928	52.4392	61.1571	16.4211	105.893
NM_001007384	ftsj1	FtsJ homolog 1	chr21:22479155-22487296	7.69756	3.5275	11.8676	12.1684	5.21685	19.1199	11.2362	4.71436	17.7581	26.7552	7.69418	45.8161
NM_001007385	zgc:101827	chloride intracellular channel 5	chr17:5368506-5385674	2.68964	1.08897	4.29031	7.19593	3.20766	11.1842	4.1522	1.63929	6.66512	8.46908	2.35963	14.5785
NM_001007386	dph5	diphthine synthase	chr22:16199717-16223941	4.05178	1.63209	6.47148	7.10476	2.63796	11.5716	9.50142	4.12201	14.8808	20.817	5.80794	35.826
NM_001007387	ftr72	finTRIM family, member 72	chr15:42098566-42102736	3.89418	1.92437	5.864	6.50082	3.0007	10.0009	7.11721	3.65154	10.5829	10.3224	3.85742	16.7875
NM_001007388	ttc36	tetratricopeptide repeat protein 36	chr18:42167520-42171374	6.70652	2.14309	11.27	11.1596	3.38175	18.9374	10.2396	3.46031	17.0189	17.4541	4.12512	30.7831
NM_001007389	zgc:103586	hypothetical protein LOC492517	chr7:20213887-20217257	0.965418	0.0683699	1.86247	4.91082	2.01414	7.80749	1.60104	0.54718	2.6549	5.47435	2.22539	8.72331
NM_001007390	zgc:103585	3-hydroxyanthranilate 3,4-dioxygenase	chr13:8604360-8619258	3.06126	0	6.44912	3.96271	0	8.71575	10.5289	4.27403	16.7837	13.3554	3.15569	23.5552
NM_001007391	fam173b	hypothetical protein LOC492519	chr2:28442740-28445043	4.06754	1.28636	6.84871	5.85337	1.44994	10.2568	8.49954	3.1299	13.8692	12.8502	3.33393	22.3665
NM_001007392	pgrmc1	membrane-associated progesterone receptor	chr21:39441433-39445237	52.1108	28.1284	76.0933	51.3351	25.7967	76.8735	102.493	41.2471	163.739	240.573	10.0189	471.127
NM_001007394	zgc:103414	hypothetical protein LOC492522	chr6:1668204-1688062	9.23917	4.06176	14.4166	11.0967	3.75962	18.4337	13.6755	5.88974	21.4613	45.1587	12.7969	77.5205
NM_001007395	def8	differentially expressed in FDCP 8 homolog	chr18:30493273-30673701	4.78652	1.92539	7.64766	4.85369	1.36993	8.33745	4.73531	2.08151	7.3891	6.15288	1.94438	10.3614
NM_001007396	zgc:101798	lysophospholipid acyltransferase 1	chr16:4983300-5012170	8.74312	4.07534	13.4109	21.9905	11.4532	32.5277	4.23659	2.01845	6.45472	5.10089	1.52625	8.67554
NM_001007397	zgc:101797	tektin-1	chr15:33274131-33287050	1.61932	0.135817	3.10282	5.29441	2.00209	8.58674	1.02874	0	2.05748	0.786592	0	1.899
NM_001007398	pacrg	parkin co-regulated gene protein	chr17:25222538-25373371	1.07011	0	2.58347	3.143	0	6.32945	2.45553	0.259238	4.65183	1.24777	0	3.01239
NM_001007399	fgf13a	fibroblast growth factor 13a	chr14:33458062-33532451	1.18187	0.151811	2.21193	2.17083	0.46789	3.87376	0.959915	0.0896017	1.83023	0.972654	0	1.94531
NM_001007400	cyp3c1l2	cytochrome P450, family 3, subfamily c,	chr3:38071124-38078946	3.25207	1.36729	5.13685	144.851	66.1199	223.581	8.16387	4.31936	12.0084	4.36969	1.28053	7.45885
NM_001007401	b4galt4	beta-1,4-galactosyltransferase 4	chr5:69867184-69881814	14.9527	8.65579	21.2497	18.5279	9.4602	27.5957	22.9085	11.7527	34.0642	25.9178	9.42421	42.4114
NM_001007402	tbl3	transducin beta-like protein 3	chr12:6382480-6393176	13.7193	6.79733	20.6413	37.6933	18.0869	57.2996	31.6022	15.0852	48.1193	41.5291	14.2163	68.842
NM_001007403	zgc:101777	cdc42-interacting protein 4 homolog	chr3:52202790-52277139	13.5854	7.7055	19.4653	39.4033	20.3076	58.4991	26.8332	12.4015	41.2648	59.2141	9.56125	108.867
NM_001007404	casp9	caspase 9, apoptosis-related cysteine protease	chr23:24434589-24446088	5.77817	2.72719	8.82914	29.0588	14.822	43.2955	6.15914	2.94031	9.37797	22.3445	6.11211	38.5768
NM_001007405	rbm41	RNA-binding protein 41	chr21:39445887-39708004	1.38688	0.348853	2.4249	4.06831	2.29099	5.84562	1.35637	0.362698	2.35004	2.01079	0.259785	3.76179
NM_001007406	xkrx	XK-related protein 2	chr14:43483041-43505310	8.09512	4.12262	12.0676	7.58168	3.63555	11.5278	18.559	8.39678	28.7212	46.1927	9.19931	83.1861
NM_001007407	svopl	putative transporter SVOPL isoform 1	chr4:9418836-9430923	3.26325	1.38619	5.14032	16.7847	7.76367	25.8058	5.46625	2.15959	8.77292	23.5429	6.22684	40.859
NM_001007408	zgc:101737	hypothetical protein LOC492767	chr11:40891510-40905779	1.04772	0.0331826	2.06225	3.42206	1.16254	5.68158	0.453131	0	1.09396	0.575746	0	1.38997
NM_001007409	cdc7	cell division cycle 7-related protein kinase	chr2:10449423-10463017	1.03502	0	2.07005	4.35036	1.44013	7.2606	2.8696	0.943679	4.79552	3.39997	0.62261	6.17733
NM_001007410	ythdc1	YTH domain-containing protein 1	chr5:71255048-71279728	4.49798	2.42129	6.57468	9.38956	5.14995	13.6292	7.02677	3.72873	10.3248	4.6566	2.02512	7.28808
NM_001007411	gorasp1	Golgi reassembly-stacking protein 1	chr2:21653014-21661768	5.24631	2.86248	7.63013	6.14189	2.99678	9.287	8.10742	4.18862	12.0262	7.66777	3.13853	12.197
NM_001007412	snf8	vacuolar-sorting protein SNF8	Zv8_scaffold3117:667096-672425	0	0	0	0	0	0	0	0	0	0	0	0
NM_001007413	cpped1	calcineurin-like phosphoesterase	chr12:18838633-18904275	4.95149	2.56784	7.33513	12.0013	6.0761	17.9265	15.7244	7.3938	24.055	16.721	4.88956	28.5525
NM_001007414	zgc:101572	protein kinase-like protein SgK196	chr13:9185235-9191806	1.30974	0.0749051	2.54457	2.1029	0.201408	4.00439	1.45079	0.296181	2.60539	5.81197	2.17679	9.44716
NM_001007415	glmna	glomulin	chr2:10406546-10443291	6.55793	3.24026	9.8756	17.5399	8.35105	26.7287	14.4785	6.51332	22.4437	30.2554	7.17655	53.3343
NM_001007416	rundc3b	RUN domain-containing protein 3B	chr16:42712973-42752802	0.48605	0	1.17343	3.25299	1.05774	5.44824	0.805565	0.0345063	1.57662	1.4538	0.153481	2.75411
NM_001007417	zgc:101559	hypothetical protein LOC492776	chr9:16127695-16132668	0.731922	0.107737	1.35611	3.0246	1.13975	4.90944	1.97197	0.72698	3.21696	3.18502	0.911778	5.45827
NM_001007418	cfhl2	complement factor H like 2	chr22:25586123-25600407	0.503022	0	1.10969	1.9052	0.445446	3.36496	0.474533	0	0.981829	0.319383	0	0.802245
NM_001007419	zgc:101553	peroxisomal acyl-CoA thioesterase 2b like 3	chr25:34393071-34418046	0.237609	0	0.712826	1.15526	0	2.4304	0.861361	0	1.72272	0.273612	0	0.820836
NM_001007420	zgc:101549	hypothetical protein LOC492779	chr25:4242759-4253957	14.1432	7.40547	20.881	32.5502	15.2999	49.8006	26.3695	11.3064	41.4326	37.7768	9.83865	65.7149
NM_001007421	bin2a	bridging integrator 2a	chr23:33258193-33272340	0.236215	0	0.708646	7.51839	3.78511	11.2517	0.67687	0	1.40047	0.474828	0	1.14634
NM_001007422	zgc:100824	diphosphomevalonate decarboxylase	chr11:6627197-6638576	18.4402	9.07038	27.8101	71.0516	41.621	100.482	30.2254	16.5254	43.9255	40.3634	16.2447	64.4821
NM_001007424	dhrs13	dehydrogenase/reductase (SDR family) member 13	chr15:28607197-28613616	6.20434	3.02825	9.38043	6.91959	3.09755	10.7416	8.55486	4.40726	12.7025	20.1686	6.90869	33.4285
NM_001007425	zgc:101716	hypothetical protein LOC492784	chr16:45367437-45377083	3.71535	1.32121	6.1095	11.8756	5.0519	18.6992	6.44823	2.41799	10.4785	5.54557	1.31093	9.78022
NM_001007426	ccpg1	cell cycle progression 1	chr18:3471725-3480294	27.7566	13.3452	42.168	98.7057	46.2647	151.147	75.4494	33.9376	116.961	130.532	38.5469	222.518
NM_001007427	brox	BRO1 domain-containing protein BROX	chr20:49577002-49604199	10.5353	5.84569	15.225	31.1044	16.193	46.0158	18.751	9.20328	28.2987	24.8021	8.3007	41.3036
NM_001007428	cadm4	cell adhesion molecule 4	chr16:22732235-23036692	9.4091	5.29883	13.5194	13.0915	6.85653	19.3265	4.82221	2.1743	7.47013	14.8311	5.02396	24.6383
NM_001007429	si:busm1-194e12.8	hypothetical protein LOC368816	chr8:38317942-38322759	8.14444	3.88754	12.4013	7.51691	2.60378	12.43	10.9189	4.46235	17.3754	26.2693	7.89201	44.6466
NM_001007430	zgc:101699	cytosolic phospholipase A2 gamma-like	chr5:1444163-1463408	1.75982	0	4.15094	2.08038	0.567789	3.59298	2.06639	0	4.97203	0.912543	0	1.91762
NM_001007431	katnal1	katanin p60 ATPase-containing subunit A-like 1	chr10:34935720-34962430	0.545542	0	1.21795	1.57821	0.166616	2.98981	0.350448	0	0.846056	0.910961	0	1.82192
NM_001007432	galk2	galactokinase 2	chr25:27783369-27792757	5.31349	2.51714	8.10984	3.51687	1.18105	5.85269	9.89842	5.0574	14.7394	11.8914	3.65294	20.1298
NM_001007433	gpr137ba	integral membrane protein GPR137C	chr17:14234692-14281236	1.01526	0	2.03053	2.73412	0.692674	4.77557	4.65854	2.19491	7.12216	8.79883	2.96558	14.6321
NM_001007434	nosip	nitric oxide synthase-interacting protein	chr3:29789265-29792994	10.3744	5.22195	15.5269	15.2341	6.92378	23.5445	13.0098	6.0078	20.0119	28.1267	7.84992	48.4036
NM_001007435	arhgap28	rho GTPase-activating protein 28	chr24:38669097-40199327	1.35504	0.337554	2.37252	8.55692	4.46454	12.6493	1.39736	0.43684	2.35789	3.44344	1.27488	5.612
NM_001007436	c3orf58a	hypothetical protein LOC492795	chr2:7571212-7622171	2.38024	0.874842	3.88563	3.3159	0.998997	5.63279	4.79321	2.44309	7.14332	3.66113	1.31544	6.00683
NM_001007437	zgc:101663	alpha-1,3-mannosyl-glycoprotein	chr23:316167-327318	4.31816	2.19871	6.43761	5.61036	2.61474	8.60598	8.34656	4.10082	12.5923	10.114	3.48409	16.7439
NM_001007438	zgc:101661	HAUS augmin-like complex subunit 5	chr8:21279379-21296271	1.47788	0.385245	2.57051	3.34675	1.10554	5.58797	4.26826	1.69602	6.84051	6.46556	1.82054	11.1106
NM_001007439	zgc:101659	glycerol-3-phosphate transporter	chr9:18677053-19049727	5.66105	2.63578	8.68633	21.564	10.5416	32.5864	8.73444	3.84673	13.6222	6.84601	1.97644	11.7156
NM_001007440	ctdnep1b	CTD nuclear envelope phosphatase 1B	chr7:71550258-71567788	2.33128	0.927247	3.73531	6.08267	2.59231	9.57304	3.42605	1.45426	5.39785	1.72328	0.463159	2.9834
NM_001007441	zgc:101653	hypothetical protein LOC492800	chr7:71019677-71051390	2.01648	0.748217	3.28474	2.06695	0.479378	3.65452	6.78391	3.15877	10.4091	13.0193	4.11463	21.924
NM_001007442	pmpca	mitochondrial-processing peptidase subunit	chr5:66220601-66243084	8.8007	5.00302	12.5984	21.1956	10.6681	31.7231	22.5652	10.7606	34.3698	48.7188	10.7121	86.7255
NM_001007443	rhoua	rho-related GTP-binding protein RhoU	chr13:25128229-25135684	0.73464	0	1.5055	2.82706	0.834408	4.81972	1.13452	0.268577	2.00047	4.07404	1.02056	7.12752
NM_001007444	zgc:101640	cytoplasmic phosphatidylinositol transfer	chr16:12170464-12205859	21.7989	12.714	30.8838	15.9912	7.90374	24.0787	25.9037	11.8082	39.9991	67.1614	12.3301	121.993
NM_001007445	phyhd1	phytanoyl-CoA dioxygenase domain-containing	chr21:4155658-4171251	4.74232	1.96573	7.51891	18.5392	10.3713	26.707	5.97213	2.36813	9.57614	7.55551	1.88128	13.2297
NM_001007446	nsfl1c	NSFL1 cofactor p47	chr23:18214359-18224818	23.173	12.8753	33.4706	50.5805	25.4177	75.7433	66.8795	27.5024	106.257	119.059	9.74289	228.375
NM_001007447	cpt2	carnitine O-palmitoyltransferase 2,	chr8:21519203-21524348	7.77205	4.14771	11.3964	6.46067	3.08225	9.83909	17.268	7.86815	26.6678	28.2584	6.80698	49.7098
NM_001007448	cdadc1	cytidine and dCMP deaminase domain-containing	chr1:46759316-46773019	1.63582	0.30328	2.96836	4.0392	1.22416	6.85424	2.90129	0.978827	4.82375	7.19835	2.08587	12.3108
NM_001007449	stx17	syntaxin-17	chr16:26080216-26101959	2.97077	1.10719	4.83436	3.4464	0.975735	5.91706	4.16455	1.88077	6.44834	7.98452	2.45726	13.5118
NM_001007450	zgc:101616	protein aurora borealis	chr1:22515687-22526593	0.643892	0	1.38739	3.61045	1.27665	5.94425	1.31351	0.310949	2.31607	1.88768	0.28114	3.49423
NM_001007451	mfsd2aa	major facilitator superfamily domain-containing	chr13:36222722-36250786	0.957718	0.0155321	1.8999	5.4565	2.18059	8.7324	1.23361	0.203099	2.26413	2.01706	0.238307	3.79582
NM_001007452	zgc:101614	hypothetical protein LOC492811	chr11:42930040-42940587	25.0324	13.291	36.7738	39.5547	20.7813	58.3282	50.421	28.8743	71.9678	20.1039	10.4104	29.7974
NM_001007453	nap1l4b	nucleosome assembly protein 1-like 4	chr7:32086997-32107735	13.0782	7.61275	18.5436	29.0279	15.1382	42.9177	35.7806	15.2203	56.3409	52.5699	8.99497	96.1448
NM_001007454	fut9	fucosyltransferase 9	Zv8_scaffold2981:65473-70093	0	0	0	0	0	0	0	0	0	0	0	0
NM_001007455	zgc:101609	probable tRNA(His) guanylyltransferase	chr14:6782686-6787907	2.2835	0.58922	3.97778	14.749	6.62964	22.8684	5.79803	2.57282	9.02324	7.09614	2.17117	12.0211
NM_001007456	cdca8	borealin	chr19:46408338-46412748	10.4576	5.08791	15.8273	10.7722	3.81181	17.7325	27.9254	15.7634	40.0874	49.1694	21.4497	76.8891
NM_001007457	zgc:101606	PR domain zinc finger protein 12	Zv8_scaffold3104:74617-78962	0	0	0	0	0	0	0	0	0	0	0	0
NM_001007458	vps53	vacuolar protein sorting 53 homolog	chr15:25298312-25350939	5.12066	2.81836	7.42296	5.92137	2.97657	8.86618	10.9257	5.05585	16.7956	19.7739	4.7683	34.7795
NM_001007459	zgc:101525	hypothetical protein LOC492818	chr2:23226219-23232262	0.395683	0	0.955264	3.50682	1.46363	5.55002	0.183886	0	0.551659	0	0	0
NM_001007760	pdzk1ip1l	PDZK1 interacting protein 1, like	chr22:16662706-16673287	0.748536	0.18909	1.30798	3.87491	1.83905	5.91077	1.84617	0.737864	2.95447	2.49645	0.579199	4.41371
NM_001007761	fgf7	keratinocyte growth factor	chr18:3857330-3868514	3.13735	0	6.89393	6.58655	0	13.3591	0.893186	0	2.67956	1.366	0	4.098
NM_001007762	pcdh2ac	protocadherin 2 alpha c	chr14:2522151-2879816	0.0932016	0.0434157	0.142987	0.528811	0	1.14263	0.168176	0	0.424389	0.12025	0	0.350327
NM_001007763	asah2	neutral ceramidase	chr12:6519778-6544405	0.436855	0	0.989438	2.39926	0.790037	4.00848	0.602327	0.0258006	1.17885	0.618682	0	1.23736
NM_001007764	zgc:91951	39S ribosomal protein L16, mitochondrial	chr1:337744-829040	2.91505	0.855007	4.97509	3.83589	0	515.365	6.7826	0	96545.2	7.2999	0	2222.85
NM_001007765	ndufs1	NADH-ubiquinone oxidoreductase 75 kDa subunit,	chr6:14416542-14442006	35.6688	18.7035	52.6342	32.1903	16.2788	48.1018	71.4311	25.7613	117.101	138.795	0	284.488
NM_001007766	stip1	stress-induced-phosphoprotein 1	chr5:69019210-69038007	15.7217	9.1058	22.3377	37.5465	19.3766	55.7164	54.5443	23.2824	85.8063	55.4607	12.4161	98.5054
NM_001007767	net1	neuroepithelial cell-transforming gene 1	chr4:11178472-11185702	84.8493	36.3396	133.359	88.7254	46.445	131.006	89.5551	23.6338	155.476	176.56	0	372.439
NM_001007768	farsb	phenylalanyl-tRNA synthetase beta chain	chr15:42575461-42594366	13.5187	7.17558	19.8618	45.0555	22.5973	67.5137	47.2467	20.806	73.6875	76.3703	11.3491	141.392
NM_001007769	zgc:103549	hypothetical protein LOC493609	chr6:19929255-19966435	3.69974	1.51078	5.88869	5.2928	1.91769	8.66792	5.35719	2.4266	8.28777	8.6667	2.24854	15.0849
NM_001007770	med28	mediator of RNA polymerase II transcription	chr1:20850521-20853722	5.49249	1.93446	9.05053	37.1556	17.4565	56.8548	14.7706	6.17449	23.3668	40.7658	11.4073	70.1243
NM_001007771	glyr1	putative oxidoreductase GLYR1	chr3:22947267-22963389	10.2303	5.98625	14.4744	13.5204	7.01206	20.0287	16.8201	8.91315	24.727	14.7454	6.56527	22.9256
NM_001007772	zgc:101810	actin-related protein 2	chr7:7499777-7518496	19.1827	10.9147	27.4508	17.2843	8.53092	26.0377	24.3737	12.749	35.9984	53.8017	15.1548	92.4485
NM_001007773	zgc:101761	guanine nucleotide-binding protein subunit	chr2:51384781-51470667	5.15138	2.83702	7.46574	6.64859	3.38581	9.91138	6.95703	3.60086	10.3132	6.03511	2.48962	9.58059
NM_001007774	bcas2	pre-mRNA-splicing factor SPF27	chr8:10771358-10779342	52.1781	28.5718	75.7845	67.4479	33.504	101.392	49.4902	23.3152	75.6651	111.85	22.3112	201.388
NM_001007775	ptp4a1	protein tyrosine phosphatase type IVA 1	chr11:11098479-11101927	38.6282	20.4835	56.7729	377.035	142.231	611.839	128.92	33.5978	224.242	265.926	0	570.692
NM_001007776	zgc:101598	far upstream element-binding protein 3	Zv8_NA4658:114799-115177	0	0	0	0	0	0	0	0	0	0	0	0
NM_001007777	zgc:101581	eukaryotic translation initiation factor 4E	chr13:12827672-12838118	15.2428	8.36563	22.12	22.5142	11.2327	33.7957	29.192	13.6367	44.7473	61.5651	14.9148	108.215
NM_001007778	gpsm1b	G-protein-signaling modulator 1	chr5:73941275-73960631	0.998516	0	2.04626	2.28419	0.31675	4.25162	2.26383	0.867942	3.65973	0.67294	0	1.37059
NM_001007779	amh	muellerian-inhibiting factor	chr22:21604997-21617982	0.793602	0	1.70997	2.43257	0.428205	4.43693	0.890443	0	1.79618	1.28283	0	2.56566
NM_001007780	sprn2	shadow of prion protein 2	chr10:19580171-19583282	0.431586	0	1.29476	1.28597	0	3.1046	0.583643	0	1.40904	0.370497	0	1.11149
NM_001007781	zgc:153845	ras-dva small GTPase	chr24:36875190-36876689	3.68686	1.37294	6.00078	8.80073	3.62133	13.9801	1.7543	0.40204	3.10656	6.51108	1.51132	11.5108
NM_001007782	nkx2.2b	NK2 transcription factor related 2b	chr20:47513004-47516848	0.574185	0	1.3862	8.1822	3.93911	12.4253	0.494985	0	1.195	2.06101	0.378203	3.74382
NM_001007783	crygm2c	crystallin, gamma M2c	chr9:21375787-21376731	0	0	0	7.71429	0.81823	14.6103	1.90449	0	4.59784	0	0	0
NM_001007784	crygn1	gamma-crystallin N-A	Zv8_NA7908:196879-197271	0	0	0	0	0	0	0	0	0	0	0	0
NM_001007785	crygm1	crystallin, gamma M1	chr9:21365594-21366505	1.72623	0	4.33605	4.03091	0	8.89237	0.900568	0	2.7017	0.71224	0	2.35709
NM_001007786	crygm3	crystallin, gamma M3	chr9:21708287-21709084	0.996153	0	2.98846	13.978	4.93951	23.0165	0.902795	0	2.70839	0	0	0
NM_001007787	kop	askopos	chr13:45040170-45054257	0.766929	0	1.6525	2.40493	0.451175	4.35868	1.901	0.556791	3.24522	0.527048	0	1.27241
NM_001007788	mfng	beta-1,3-N-acetylglucosaminyltransferase manic	chr22:15350160-15379247	4.67035	2.20612	7.13459	10.9558	5.23547	16.6762	16.4272	8.35423	24.5001	19.6381	6.23693	33.0393
NM_001007789	arnt	aryl hydrocarbon receptor nuclear translocator	chr16:2999072-3033260	1.72487	0.423967	3.02578	3.63464	1.27804	5.99125	4.43329	2.20526	6.66133	3.91042	1.46002	6.36083
NM_001007790	hapln1a	hyaluronan and proteoglycan link protein 1	chr5:47057207-47068371	36.3525	25.2288	47.4762	17.7479	10.4257	25.0701	7.29387	3.90229	10.6854	23.9841	14.2577	33.7106
NM_001007791	crygm4	crystallin, gamma M4	chr6:33631-34644	0	0	0	1.56565	0	4.69696	2.12475	0	4.88742	0.869257	0	2.31639
NM_001008400	ext2	exostosin-2	chr7:26900344-26948682	11.6812	6.24097	17.1214	21.7868	11.1683	32.4054	28.6264	12.8068	44.446	73.2636	5.19561	141.331
NM_001008402	extl3	exostosin-like 3	chr20:47900010-47921435	2.41095	1.22493	3.59696	2.72201	1.10659	4.33743	3.74012	2.00558	5.47465	1.95827	0.738645	3.1779
NM_001008403	aicda	activation-induced cytidine deaminase	chr16:11406369-11411545	0.590061	0	1.77018	6.02358	1.39802	10.6491	2.04769	0	4.16761	0.342047	0	1.02614
NM_001008483	pcdh2ab5	protocadherin 2 alpha b 5	chr14:2522151-2879816	0.17021	0	0.461098	1.07002	0.169208	1.97082	0.134208	0	0.37034	0.149	0	0.413223
NM_001008484	pcdh2ab3	protocadherin 2 alpha b 3	chr14:2522151-2879816	0.095349	0.044416	0.146282	0.789216	0.0132541	1.56518	0.275522	0	0.614878	0.0539334	0.0239971	0.0838697
NM_001008538	pygl	liver glycogen phosphorylase	chr13:37198602-37214873	0.991961	0	2.55995	2.96887	0.309902	5.62784	0.62535	0	1.55539	3.10626	0.588807	5.62371
NM_001008573	lonp2	lon protease homolog 2, peroxisomal	chr18:18813585-18884685	5.1229	2.77842	7.46738	5.95653	2.81018	9.10288	8.20546	4.04723	12.3637	18.9985	5.51296	32.484
NM_001008574	usp2a	ubiquitin carboxyl-terminal hydrolase 2	chr15:21071457-21086746	6.03245	3.04432	9.02058	17.5805	9.3215	25.8395	2.32099	0.993781	3.64821	7.41131	2.35637	12.4663
NM_001008575	slc30a9	zinc transporter 9	chr14:46115371-46135630	4.35575	2.35341	6.35808	10.729	5.24319	16.2147	11.6531	5.41944	17.8868	27.0373	6.39935	47.6752
NM_001008576	tfap2c	transcription factor AP-2 gamma	chr1:33021164-33051953	40.7147	21.3224	60.1071	79.8431	38.0805	121.606	92.9551	0	195.471	195.367	0	453.048
NM_001008577	fbxo44	F-box protein 44	chr23:16169533-16178354	21.7208	12.0209	31.4207	28.3483	13.6056	43.0909	53.1905	23.6058	82.7751	102.675	20.0843	185.265
NM_001008578	mtfr1	mitochondrial fission regulator 1	chr24:24218206-24224488	3.45213	1.82504	5.07922	13.7802	6.61371	20.9466	8.15602	3.72985	12.5822	15.5262	4.65444	26.3979
NM_001008579	murc	muscle-related coiled-coil protein	chr24:32854751-32860301	2.62741	1.33199	3.92283	2.41508	0.875598	3.95457	1.09387	0.327758	1.85998	7.56773	2.57482	12.5606
NM_001008580	zgc:92217	cell division cycle-associated protein 4	chr20:26581240-26587632	20.4317	11.6179	29.2455	43.6828	22.9216	64.4441	27.2093	12.188	42.2306	54.1208	10.8156	97.4261
NM_001008581	snai2	zinc finger protein SNAI2	chr24:33995691-34001708	14.8051	8.51189	21.0982	27.4112	14.1197	40.7027	23.3947	10.9494	35.8399	60.1528	8.57185	111.734
NM_001008582	zgc:103710	complement C3-H1-like	chr1:55010338-55071245	0.367555	0.0272652	0.707844	2.4542	1.13583	3.77257	0.20912	0	0.450591	0.281599	0	0.606761
NM_001008583	cd2apl	CD2-associated protein	chr20:35755700-35877747	26.5373	16.4898	36.5848	22.5562	12.4669	32.6454	40.7977	18.6269	62.9685	76.303	11.5398	141.066
NM_001008584	slc7a2	low affinity cationic amino acid transporter 2	chr14:31599750-31621345	4.42588	2.42233	6.42943	7.40082	3.8225	10.9791	9.07149	4.10294	14.04	8.69778	3.08501	14.3105
NM_001008585	slc43a2b	large neutral amino acids transporter small	chr10:24948528-24965746	1.5314	0.38461	2.67818	3.29508	1.08337	5.50679	4.98957	2.56193	7.41722	6.47066	2.42886	10.5125
NM_001008586	slc9a8	sodium/hydrogen exchanger 8	chr23:1966069-2019016	8.55121	4.4053	12.6971	26.4154	13.0293	39.8016	11.1714	5.26725	17.0756	30.6687	8.12185	53.2155
NM_001008587	efemp2	EGF-containing fibulin-like extracellular matrix	chr14:31920250-31951418	3.89074	1.77441	6.00707	3.03215	0.842745	5.22155	13.254	7.31011	19.1978	13.287	5.70288	20.8711
NM_001008588	ift27	intraflagellar transport 27 homolog	chr6:369171-371566	5.59443	1.48985	9.699	9.07212	2.63917	15.5051	6.81114	2.20197	11.4203	27.2639	7.60511	46.9228
NM_001008589	zgc:101872	anaphase-promoting complex subunit 4	chr20:22833447-22852762	1.67295	0.649548	2.69636	4.40551	1.99686	6.81417	3.60481	1.56559	5.64402	3.82506	0.974826	6.67529
NM_001008590	slc35c1	GDP-fucose transporter 1	chr7:73746679-73750687	8.24686	4.64763	11.8461	18.9905	11.1326	26.8485	9.52877	5.58825	13.4693	12.2821	6.41475	18.1494
NM_001008591	zgc:101855	hypothetical protein LOC494048	chr1:10773727-10790481	3.2853	1.61636	4.95423	5.3207	2.70097	7.94043	6.88132	4.3439	9.41874	4.40135	2.17321	6.62948
NM_001008592	zgc:101853	hypothetical protein LOC494049	chr21:339435-349790	0.835873	0	2.01798	1.99116	0	4.29034	0.787338	0	1.9008	3.13154	0.628584	5.63451
NM_001008593	zgc:101847	protein NDRG2	chr7:2935699-2978743	4.96836	2.45098	7.48575	2.92958	0.697686	5.16148	3.9599	1.66877	6.25104	14.3006	5.38064	23.2206
NM_001008594	tectb	beta-tectorin	chr12:30353801-30362310	0.450872	0	1.18714	3.80867	1.17257	6.44477	0.797835	0	1.7191	0.93885	0	2.00007
NM_001008595	gcga	glucagon	chr22:12351512-12354619	3.78263	0	9.83546	8.60331	0	19.4653	6.18952	0	14.0148	3.32416	0	8.67076
NM_001008596	lxn	latexin	chr15:1247876-1278255	63.8981	34.4639	93.3322	150.963	76.1981	225.727	38.7318	18.5038	58.9598	243.305	24.6448	461.966
NM_001008597	tm7sf2	delta(14)-sterol reductase	chr10:22447826-22453381	6.20719	2.81488	9.5995	20.4474	9.35053	31.5443	6.05758	2.51123	9.60393	11.8798	3.20871	20.5509
NM_001008598	sat2	diamine N-acetyltransferase 2	chr7:20340833-20347385	0.80154	0	2.11045	1.64784	0	3.97823	0.662636	0	1.59974	7.3273	1.44346	13.2111
NM_001008599	zgc:103559	hypothetical protein LOC494056	chr6:28712468-28727400	0.935155	0	1.95022	3.23666	0.916355	5.55696	0.856025	0	1.72676	1.70385	0.218215	3.18948
NM_001008600	zgc:103558	hypothetical protein LOC494057	chr7:24893398-24902892	0.27158	0.146044	0.397115	3.71128	0.926196	6.49636	0.461987	0	1.17616	0.955125	0	2.14314
NM_001008602	zgc:103536	hypothetical protein LOC494059	chr8:40418300-40438712	1.89493	0.15836	3.6315	7.78621	2.82642	12.746	1.0123	0	2.20841	1.69276	0	3.54238
NM_001008603	pus1	tRNA pseudouridine synthase A	chr21:15300266-15305958	4.60498	1.93573	7.27422	13.2885	5.79778	20.7792	8.7788	3.74386	13.8137	10.7344	3.13996	18.3288
NM_001008604	zgc:103510	hypothetical protein LOC494061	Zv8_scaffold2981:31165-32721	0	0	0	0	0	0	0	0	0	0	0	0
NM_001008605	zgc:103508	hypothetical protein LOC494062	chr10:17467818-17468989	15.9139	4.81452	27.0134	21.4405	6.55892	36.322	22.5495	9.5886	35.5104	42.1146	18.1393	66.0899
NM_001008606	zgc:103499	hypothetical protein LOC494063	chr25:18248138-18325180	3.78918	1.69399	5.88437	4.37595	1.46198	7.28993	5.09204	2.43085	7.75324	11.7145	4.39275	19.0362
NM_001008607	hsdl1	inactive hydroxysteroid dehydrogenase-like	chr20:40689437-40694099	3.88811	1.53555	6.24068	4.95162	1.69669	8.20655	6.63452	2.59683	10.6722	5.86805	1.43541	10.3007
NM_001008608	dhodh	dihydroorotate dehydrogenase, mitochondrial	chr7:59029903-59042024	5.22985	2.25394	8.20575	8.35913	3.49949	13.2188	11.3959	4.66184	18.13	16.0508	4.88801	27.2135
NM_001008609	armc1	armadillo repeat-containing protein 1	chr24:24193255-24215462	5.13153	2.61561	7.64746	8.19548	3.70774	12.6832	8.46424	4.33876	12.5897	5.94252	2.35087	9.53416
NM_001008611	ube2k	ubiquitin-conjugating enzyme E2 K	chr1:27100978-27111162	6.29259	3.23611	9.34907	23.9774	11.6997	36.2551	24.1261	11.7521	36.5002	34.2075	10.8901	57.5249
NM_001008612	zgc:103471	probable lysosomal cobalamin transporter	chr13:39122145-39124470	38.2192	22.7992	53.6391	88.7942	50.1346	127.454	49.2339	27.0033	71.4646	156.778	75.0229	238.533
NM_001008613	tnni1b	troponin I, skeletal, slow b	chr6:58349806-58368933	2.15842	0	4.31684	2.44562	0	5.26958	3.98786	1.16802	6.80771	3.6328	0.782996	6.4826
NM_001008614	irf2	interferon regulatory factor 2	chr6:2756975-3621868	5.22022	2.2588	8.18164	9.74881	4.00135	15.4963	9.6033	4.5389	14.6677	7.40552	2.43783	12.3732
NM_001008615	hspb1	heat shock protein, alpha-crystallin-related, 1	chr5:1529434-2361594	18.556	8.90554	28.2064	26.613	11.9444	41.2816	23.6209	9.9277	37.314	96.4218	21.294	171.55
NM_001008616	erg	transcriptional regulator ERG	chr10:96291-688048	1.97998	0.784456	3.17551	2.90859	0.997916	4.81926	1.92467	0.743596	3.10575	4.37318	1.25027	7.49609
NM_001008617	ttc26	tetratricopeptide repeat protein 26	chr6:8387294-8410772	2.22222	0.853251	3.59118	6.39593	2.92762	9.86424	4.92624	2.2553	7.59719	6.61805	1.97254	11.2636
NM_001008618	oclnb	occludin b	chr5:24184496-24192568	55.7096	27.9237	83.4956	263.053	107.712	418.395	71.2461	26.173	116.319	124.55	5.00897	244.09
NM_001008619	dhtkd1	probable 2-oxoglutarate dehydrogenase E1	chr14:32187674-32194883	15.5285	9.24292	21.814	12.2327	6.82938	17.6359	18.9914	10.1807	27.8021	53.3526	16.2866	90.4187
NM_001008620	tsta3	tissue specific transplantation antigen P35B	chr20:48646403-48675872	3.88063	1.6163	6.14496	8.47919	3.72732	13.2311	3.45465	1.41432	5.49497	7.02972	2.65715	11.4023
NM_001008621	zgc:101800	colon cancer-associated protein Mic1	chr2:49340885-49357201	3.18486	1.55346	4.81626	4.37587	1.78867	6.96307	5.81467	2.81446	8.81488	10.7516	3.77245	17.7308
NM_001008622	iqcb1	IQ motif containing B1	chr6:10018301-10028900	0.683099	0.00932708	1.35687	1.29275	0.15272	2.43278	0.824368	0.138273	1.51046	1.80835	0.375358	3.24135
NM_001008623	zgc:101791	transmembrane protease serine 2	chr10:37021587-37032262	1.98816	0	4.28389	4.14492	8.88e-16	8.28983	1.44954	0	3.18558	0	0	0
NM_001008624	arhgef7b	Rho guanine nucleotide exchange factor (GEF) 7b	chr1:43485257-43520804	9.04332	4.20635	13.8803	4.26897	0.365157	8.17279	3.71887	1.1052	6.33254	6.85068	1.96227	11.7391
NM_001008625	ift80	intraflagellar transport protein 80 homolog	chr15:1466478-1641767	2.50869	1.15082	3.86656	2.81626	1.06865	4.56388	1.10254	0.338746	1.86634	3.66183	1.12787	6.19579
NM_001008626	zgc:101757	diacylglycerol O-acyltransferase 2	chr25:14689056-14701119	39.7281	24.1558	55.3003	90.2023	53.0095	127.395	126.458	43.9289	208.986	186.005	22.9701	349.04
NM_001008627	stk35l	serine/threonine kinase 35, like	chr6:42393925-42407478	4.14321	2.18634	6.10007	3.95472	1.56179	6.34766	4.07334	1.94239	6.20429	14.6644	5.02761	24.3012
NM_001008628	pink1	serine/threonine-protein kinase PINK1,	chr23:42639271-42651153	3.5325	1.72823	5.33676	5.44095	2.29687	8.58502	3.05824	1.48374	4.63275	8.20404	2.88958	13.5185
NM_001008629	pih1d2	PIH1 domain-containing protein 2	chr15:16829134-16834117	0.71713	0	1.73131	3.90594	1.00181	6.81006	0.767047	0	1.73729	0.836213	0	2.0188
NM_001008630	zgc:101722	hypothetical protein LOC494087	chr10:1171125-1174497	3.70509	0.916198	6.49398	8.27618	3.18414	13.3682	2.7395	0.470355	5.00865	7.0841	2.20352	11.9647
NM_001008631	jazf1b	JAZF zinc finger 1b	chr16:18814675-18880238	7.49188	3.68389	11.2999	6.55078	2.54818	10.5534	15.4213	6.9038	23.9387	34.8769	8.99211	60.7617
NM_001008632	kcnip1b	Kv channel interacting protein 1 b	chr10:18238872-18267039	1.79387	0.486588	3.10115	2.55537	0.661633	4.4491	0.503124	0	1.13953	2.16207	0.345524	3.97861
NM_001008633	zgc:103750	phakinin	chr2:30739151-30746905	0.661509	0	1.49826	2.6606	0.555838	4.76536	0.707214	0	1.52383	0.952247	0	2.05181
NM_001008634	adoa	2-aminoethanethiol (cysteamine) dioxygenase a	chr12:8849904-8851550	3.28829	1.28347	5.2931	12.5533	5.62282	19.4838	5.55131	2.12308	8.97953	9.5062	2.54654	16.4659
NM_001008635	csnk1g1	casein kinase I isoform gamma-1	chr7:55983760-56095874	1.96363	0.493165	3.43409	6.84777	2.75114	10.9444	5.29625	2.67185	7.92065	2.66288	0.814842	4.51092
NM_001008636	spice1	spindle and centriole associated protein 1	Zv8_NA4181:106702-120342	0	0	0	0	0	0	0	0	0	0	0	0
NM_001008639	zgc:101540	very long-chain acyl-CoA synthetase	chr25:27891892-27895582	0.826516	0	2.47955	1.89354	0	4.98568	0.869632	0	2.28974	0	0	0
NM_001008640	zgc:101650	hypothetical protein LOC494097	chr13:34138645-34142089	1.16892	0	2.48971	2.83332	0.299122	5.36752	9.62068	4.09883	15.1425	16.3239	4.42803	28.2199
NM_001008641	rab25	ras-related protein Rab-25	chr19:6933699-6940521	113.505	57.5723	169.438	145.266	75.3299	215.202	125.757	36.1305	215.384	345.529	0	746.089
NM_001008642	ephx2	epoxide hydrolase 2	chr17:5951937-6011738	5.63154	2.77574	8.48735	8.00269	3.85101	12.1544	7.63107	3.92787	11.3343	10.462	3.86835	17.0557
NM_001008643	obfc2aa	SOSS complex subunit B2	chr9:23610972-23614259	12.5722	6.58938	18.5551	103.207	52.5207	153.894	25.6669	12.1225	39.2114	72.5553	19.5794	125.531
NM_001008644	bmp2k	BMP-2-inducible protein kinase isoform 2	chr5:37803570-37856958	7.68948	4.55914	10.8198	18.0594	9.73458	26.3842	18.3382	8.94146	27.7349	27.804	6.56328	49.0446
NM_001008645	dhcr24	24-dehydrocholesterol reductase	chr20:6068043-6095754	2.90136	1.23208	4.57064	5.49838	2.19084	8.80591	2.6273	1.12437	4.13023	2.42434	0.589862	4.25882
NM_001008646	cdk11b	cell division protein kinase 11	chr8:54851714-55261349	8.89143	4.73685	13.046	27.6076	13.7858	41.4294	19.7709	9.46285	30.0789	27.0936	7.45892	46.7283
NM_001008647	zgc:101583	hypothetical protein LOC494104	chr14:40747514-40752160	2.99291	1.18835	4.79746	6.43466	2.62158	10.2477	6.32699	2.96214	9.69183	8.45953	3.13684	13.7822
NM_001008648	foxj1b	forkhead box J1b	chr12:19182620-19183582	0.595277	0	1.43713	7.77121	2.77701	12.7654	2.30552	0.299083	4.31195	2.00456	0.103536	3.90559
NM_001008649	nsun4	NOL1/NOP2/Sun domain family, member 4	chr2:9656394-9665314	1.73838	0.203797	3.27297	8.32785	3.40969	13.246	3.23664	1.13075	5.34253	5.65685	1.40105	9.91266
NM_001008650	zdhhc13	zinc finger, DHHC-type containing 13	chr7:15860510-15896990	8.03566	4.28076	11.7906	25.4857	12.4604	38.511	12.9955	6.92978	19.0613	20.3866	6.73005	34.0431
NM_001008651	ptgr1	prostaglandin reductase 1	chr7:24436560-24451321	20.2838	9.87083	30.6967	14.7821	6.40924	23.1549	35.37	14.6448	56.0953	110.58	19.4715	201.687
NM_001008652	ch25h	cholesterol 25-hydroxylase-like protein	chr9:54676486-54677603	17.6785	8.88655	26.4705	115.504	59.7037	171.305	23.6231	10.3559	36.8904	18.0131	5.41427	30.612
NM_001008653	lhfp	lipoma HMGIC fusion partner homolog precursor	chr10:30023642-30110565	11.0421	5.93431	16.1498	21.2654	10.1826	32.3482	12.2565	5.86552	18.6475	59.4141	13.0203	105.808
NM_001008654	tmem180	transmembrane protein 180	chr12:32846470-32865326	5.52208	2.96042	8.08374	17.5269	8.78641	26.2674	12.1313	6.08823	18.1744	28.6366	8.45618	48.817
NM_001008655	cdk20	cell division protein kinase 20	chr8:7341797-7351058	0.756143	0	1.7126	2.79578	0.49214	5.09941	0.80629	0	1.66825	0.451967	0	1.19002
NM_001008731	gprc6a	G-protein coupled receptor family C group 6	chr16:30965632-30971964	1.14268	0.274102	2.01126	3.76735	1.41101	6.12368	1.7982	0.624435	2.97196	5.13002	1.44151	8.81853
NM_001008732	srsf6b	serine/arginine-rich splicing factor 6b	chr11:1581706-2959710	66.6384	31.91	101.367	191.107	84.8033	297.411	84.1572	26.9666	141.348	188.618	0	394.289
NM_001008733	arl6	ADP-ribosylation factor-like protein 6	chr1:34608795-34637663	1.5947	0	3.20499	5.97482	1.81564	10.134	2.31162	0.519438	4.10381	2.84424	0.55103	5.13746
NM_001008734	commd3	COMM domain-containing protein 3	chr24:15989161-15991998	19.1263	9.24374	29.0089	31.5459	14.6262	48.4656	51.3754	23.1547	79.5961	80.219	21.0375	139.401
NM_001008780	fli1b	friend leukemia integration 1b	chr16:40950789-40979629	3.06713	1.4342	4.70005	6.69093	3.20969	10.1722	5.024	2.37154	7.67645	15.0733	5.29211	24.8545
NM_001009556	ncstn	nicastrin	Zv8_NA3127:325-25860	0	0	0	0	0	0	0	0	0	0	0	0
NM_001009557	slc6a5	sodium- and chloride-dependent glycine	chr7:16569836-16588365	0.844277	0.154928	1.53363	2.99505	1.20531	4.78479	0.150664	0	0.396697	0.452417	0	0.974824
NM_001009558	il15l	interleukin 15, like isoform A	chr15:20522853-20533287	3.49124	1.3891	5.59337	33.1991	16.0751	50.3231	2.58788	0.812248	4.36352	8.73126	3.18776	14.2748
NM_001009559	lrrc10	leucine-rich repeat-containing protein 10	chr25:29897345-29899546	3.14148	0.576473	5.70649	2.24478	0	4.88494	0.474511	0	1.42353	0.602811	0	1.80843
NM_001009560	tln1	talin-1	chr10:6265827-6457376	8.15036	5.0293	11.2714	11.8611	6.85072	16.8715	19.2545	10.3199	28.1891	16.7557	5.48367	28.0277
NM_001009561	fgf5	fibroblast growth factor 5	chr5:38273955-38293645	1.69833	0	4.10013	3.73657	0	8.0512	0	0	0	0.977473	0	2.93242
NM_001009563	fgf6b	fibroblast growth factor 6b	chr4:6240175-6242772	0.920463	0	2.76139	1.42871	0	4.28613	0	0	0	0	0	0
NM_001009564	fgf23	fibroblast growth factor 23	chr4:6228530-6230246	1.63963	0	3.68123	4.43726	0.20248	8.67204	0.401153	0	1.20346	0.574898	0	1.72469
NM_001009585	pcdh2aa1	protocadherin 2 alpha a 1	chr14:2509311-2511663	0.375015	0	0.905367	2.54074	0.721103	4.36039	0	0	0	0.215926	0	0.647778
NM_001009586	pcdh2aa15	protocadherin 2 alpha a 15	chr14:2522151-2879816	0.0646271	0.030105	0.0991493	0.824655	0.033093	1.61622	0.182069	0	0.457366	0.108301	0.0481876	0.168415
NM_001009587	pcdh2aa3	protocadherin 2 alpha a 3	chr14:2522151-2879816	0.110656	0.0515465	0.169766	0.813534	0.0254566	1.60161	0.113316	0	0.331013	0.116221	0.0517113	0.18073
NM_001009588	pcdh2ab1	protocadherin 2 alpha b 1	chr14:2522151-2879816	0.257285	0	0.614925	1.09286	0.182484	2.00323	0.205242	0	0.497255	0.0272624	0.0121301	0.0423947
NM_001009589	pcdh2ab10	protocadherin 2 alpha b 10	chr14:2522151-2879816	0.101144	0.0471155	0.155172	0.750238	0	1.50488	0.122957	0	0.349082	0.0512973	0.0228242	0.0797704
NM_001009590	pcdh2ab11	protocadherin 2 alpha b 11	chr14:2522151-2879816	0.227645	0	0.564862	0.334231	0	0.838879	0.196554	0	0.483	0.145754	0	0.407705
NM_001009591	pcdh2ab12	protocadherin 2 alpha b 12	chr14:2522151-2879816	0.0646956	0.0301369	0.0992543	1.26776	0.287706	2.24782	0.0751969	0.0430979	0.107296	0.0792358	0.0352552	0.123216
NM_001009592	pcdh2ab2	protocadherin 2 alpha b2	chr14:2522151-2879816	0.204531	0	0.522953	0.466058	0	1.05972	0.170409	0	0.436113	0.109586	0.0487592	0.170413
NM_001009593	pcdh2ab6	protocadherin 2 alpha b 6	chr14:2522151-2879816	0.046457	0.0216409	0.0712731	0.391335	0	0.936618	0.1424	0	0.385859	0.168536	0	0.449813
NM_001009594	pcdh2ab7	protocadherin 2 alpha b 7	chr14:2522151-2879816	0.115695	0.0538937	0.177496	0.578136	0	1.24091	0.125827	0	0.354683	0.156631	0	0.427791
NM_001009595	pcdh2ab8	protocadherin 2 alpha b 8	chr14:2522151-2879816	0.0977439	0.0455316	0.149956	0.280462	0	0.742522	0.271083	0	0.607323	0.139936	0	0.396483
NM_001009596	pcdh2ab9	protocadherin 2 alpha b 9	chr14:2522151-2879816	0.0896423	0.0417577	0.137527	0.438311	0	1.01512	0.0911665	0.0522506	0.130082	0.0900092	0.0400487	0.13997
NM_001009597	si:busm1-228j01.4	hypothetical protein LOC368844	chr1:11188109-11189254	1.39517	0	2.83304	3.63882	0	9.33752	0.566418	0	1.36745	0.897034	0	3.30206
NM_001009884	cad	CAD protein	chr20:38681693-38720438	6.69493	4.15237	9.23749	21.8762	11.6134	32.139	16.56	7.69421	25.4258	12.6406	4.10836	21.1729
NM_001009885	mnx1	motor neuron and pancreas homeobox protein 1	chr7:41141691-41144488	0.318351	0	0.955054	2.24825	0.19231	4.30419	1.15406	0	2.30813	1.09971	0	2.36956
NM_001009886	hlxb9la	homeo box HB9 like a	chr9:7218596-7222668	0	0	0	0.766128	0	2.29838	2.754	0.505369	5.00263	0	0	0
NM_001009887	hlxb9lb	homeo box HB9 like b	chr1:4220764-4226393	0	0	0	3.22563	0.147191	6.30407	0.366562	0	1.09969	1.12113	0	2.70666
NM_001009888	sox21b	transcription factor Sox-21-B	chr9:49343430-49344775	0.873499	0	1.9784	2.99387	0.504011	5.48374	1.83345	0.301855	3.36505	1.98166	0.0505201	3.9128
NM_001009889	nop58	nucleolar protein 58	chr6:10654383-10666234	18.0347	10.0569	26.0125	93.3251	46.6001	140.05	32.6132	15.2749	49.9515	25.968	8.92442	43.0116
NM_001009890	cyp2v2	cytochrome P450, family 2, subfamily V,	chr20:25191440-25197797	10.4682	5.57592	15.3605	4.00275	1.46566	6.53984	10.3168	4.43643	16.1971	28.1024	7.12693	49.0779
NM_001009891	lancl1	lanC-like protein 1	chr1:5507054-5529308	6.79409	3.52087	10.0673	11.2487	5.75995	16.7375	14.455	6.52085	22.3891	25.8196	7.18324	44.456
NM_001009892	serpinb1l1	serpin peptidase inhibitor, clade B (ovalbumin),	chr16:50602029-50607492	65.6884	39.7112	91.6656	88.1182	47.6776	128.559	135.59	56.9755	214.204	220.769	8.8178	432.721
NM_001009895	zgc:56116	PDZ and LIM domain 5 isoform 1	chr10:1341889-1412869	5.71507	2.59147	8.83867	5.01636	1.48112	8.55161	3.90643	1.42206	6.3908	14.0339	4.04511	24.0226
NM_001009897	twf2	twinfilin-2	chr6:45103184-45141138	0.914685	0.134639	1.69473	2.13872	0.580848	3.69659	0.686476	0.0724732	1.30048	1.64352	0.29448	2.99256
NM_001009898	cdk2ap2	cyclin-dependent kinase 2-associated protein 2	chr1:39491952-39498176	21.4878	11.0016	31.9739	67.4886	32.9734	102.004	49.5096	23.394	75.6251	100.284	24.7272	175.842
NM_001009900	tab2	TGF-beta-activated kinase 1 and MAP3K7-binding	chr20:1398317-1418856	14.2518	7.79076	20.7128	38.4553	19.124	57.7865	33.8733	14.905	52.8415	67.5721	12.1922	122.952
NM_001009901	tnni2a.4	troponin I, skeletal, fast 2a.4	chr25:32637813-32649124	0.913856	0	2.40618	3.09217	0	6.50518	0	0	0	4.99796	1.15376	8.84216
NM_001009902	ppih	peptidyl-prolyl cis-trans isomerase H isoform 1	chr8:48486736-48540430	6.0858	2.73987	9.43172	27.2521	13.4009	41.1032	36.5147	16.505	56.5244	53.8252	14.1734	93.477
NM_001009903	zgc:86586	UDP-GlcNAc:betaGal	chr8:13585770-13592793	0.343478	0	1.03043	4.6595	1.55602	7.76297	0.890587	0	1.92616	0.775767	0	1.82983
NM_001009904	six1a	sine oculis homeobox homolog 1a	chr13:31114719-31116954	3.61235	1.32427	5.90043	2.70512	0.527914	4.88232	0.852303	0	1.78141	7.84521	2.3181	13.3723
NM_001009906	zgc:92781	protein Dom3Z	chr19:1562952-1633532	243.805	127.741	359.868	496.48	240.801	752.159	356.295	179.466	533.125	379.634	130.36	628.908
NM_001009911	ek1	ephrin type-A receptor 3 isoform 1	chr24:28863617-29030372	0.201006	0.0707676	0.331245	2.18075	0.459523	3.90197	0.469103	0	1.06465	0.404223	0	1.05622
NM_001009912	rdh12l	retinol dehydrogenase 12, like	chr24:32182513-32480635	41.3038	23.6646	58.943	142.316	72.3833	212.248	99.6816	45.4551	153.908	124.82	23.3051	226.336
NM_001009914	atg5	autophagy protein 5 isoform 1	chr16:6042298-6852927	0.844667	0	1.86685	1.76704	0	3.56826	0	0	0	0.427643	0	1.20552
NM_001009916	tfr2	transferrin receptor protein 2	chr7:974526-1049216	0.303623	0	0.817329	0.33871	0	1.00305	0.306806	0	0.792615	0.103724	0.0845043	0.122944
NM_001009917	tfr1a	transferrin receptor 1a	chr2:3443129-3571110	7.10621	1.61596	12.5965	4.43592	1.95969	6.91214	3.7766	0.0995656	7.45363	2.08516	0.957418	3.21291
NM_001009918	tfr1b	transferrin receptor 1b	chr24:25468191-25482365	9.24168	6.38123	12.1021	21.7473	13.7498	29.7447	24.0658	16.1921	31.9396	21.907	12.226	31.5881
NM_001009982	slc17a6a	vesicular glutamate transporter 2.2	chr25:33817484-33837793	0.50263	0	1.08302	1.356	0.188037	2.52395	0.530351	0	1.0607	0.964692	0.101845	1.82754
NM_001009983	metrn	meteorin	chr24:36232659-36247035	2.86973	1.46616	4.27329	5.67652	2.58203	8.77101	2.70182	1.18427	4.21938	4.88952	1.58308	8.19596
NM_001009985	zgc:92261	hypothetical protein LOC494494	chr13:30159569-30195209	1.33268	0.38576	2.27959	5.36132	2.44218	8.28047	3.22603	1.39572	5.05634	4.85766	1.27455	8.44077
NM_001009986	zgc:92218	hypothetical protein LOC494495	chr24:20673689-20701706	1.05921	0.332597	1.78582	3.42769	1.58717	5.26821	1.11449	0.37162	1.85736	2.84607	0.798173	4.89398
NM_001009987	zgc:86609	transmembrane protein 111-like	chr8:8457325-8469812	4.98163	2.50493	7.45833	6.18579	2.69852	9.67306	7.20029	3.23961	11.161	10.9223	3.27201	18.5727
NM_001009988	foxo3a	forkhead box O3A	chr17:6589398-6607183	1.24918	0.555542	1.94283	3.06313	1.46941	4.65684	1.21986	0.445223	1.9945	1.80637	0.642471	2.97027
NM_001009989	prkar1aa	protein kinase, cAMP-dependent, regulatory, type	chr3:33494135-33504275	31.0851	21.3116	40.8586	95.3876	62.3905	128.385	58.5232	35.2983	81.748	103.573	39.5645	167.582
NM_001009990	cdc40	pre-mRNA-processing factor 17	chr20:49368647-49402022	5.06178	2.48949	7.63406	19.0083	8.96216	29.0544	9.90265	4.66639	15.1389	23.7624	6.85326	40.6715
NM_001011660	guca1g	guanylate cyclase activator 1g	chr25:17367703-17370820	0	0	0	4.91852	0	10.5979	1.01302	0	3.03905	1.91785	0	4.63009
NM_001011661	guca1d	guanylate cyclase activator 1d	chr21:24740398-24744272	1.1367	0	3.41009	7.97504	0.682165	15.2679	3.0905	0	6.6591	1.30822	0	3.92466
NM_001011712	arnt	aryl hydrocarbon receptor nuclear translocator	chr16:2999072-3033260	1.57901	0.423996	2.73403	1.20442	0	2.45426	0.187699	0	0.543365	0.921383	0.0727601	1.77001
NM_001011881	nitr1j	novel immune-type receptor 1j	chr7:16873838-16875688	0	0	0	2.43074	0	5.18221	0.950257	0	2.29412	0.905393	0	2.38389
NM_001011884	nitr1h	novel immune-type receptor 1h	chr7:13225090-13446465	2.12784	0	4.37711	4.18591	2.22458	6.14724	0	0	0	0	0	0
NM_001012242	bnip3la	BCL2/adenovirus E1B interacting protein 3-like	chr8:5352432-5366967	3.8165	0.799033	6.83396	4.29023	0.366976	8.21349	3.52779	1.04842	6.00717	6.00073	1.34039	10.6611
NM_001012243	gna13a	guanine nucleotide-binding protein subunit	Zv8_NA4938:12099-15449	0	0	0	0	0	0	0	0	0	0	0	0
NM_001012244	zpcx	zona pellucida protein C	chr17:23085739-23088826	0.607224	0	1.37531	4.53532	1.63867	7.43197	1.21153	0.199462	2.22359	0.570787	0	1.378
NM_001012245	bnip3	BCL2/adenovirus E1B 19 kDa protein-interacting	chr12:46699391-46707286	2.58287	0	5.4413	3.60889	0	7.77608	2.40491	0.253893	4.55592	2.0684	0	4.45679
NM_001012246	fgf19	fibroblast growth factor 19	chr7:55256001-55259163	4.16396	0.238141	8.08978	2.78849	0	6.73201	0.70446	0	2.11338	0	0	0
NM_001012247	mycbp2	probable E3 ubiquitin-protein ligase MYCBP2	chr9:15744322-15984841	13.751	7.65549	19.8465	11.9915	6.95102	17.032	13.0655	5.59255	20.5384	17.5661	3.02039	32.1119
NM_001012248	arf3b	ADP-ribosylation factor 3	chr6:7265431-8023018	1.10783	0	3.11088	5.46529	0.0514178	10.8792	1.92774	0	4.40553	3.23571	0	6.9667
NM_001012250	rhov	rho-related GTP-binding protein RhoV	chr20:28006124-28009515	55.4852	31.776	79.1945	114.024	56.9161	171.132	148.312	27.1133	269.51	351.364	0	779.121
NM_001012251	gsx1	GS homeobox 1	chr5:72197869-72199326	0.328538	0	0.985615	1.30054	0	2.94561	0.260497	0	0.781491	0.29702	0	0.89106
NM_001012252	zgc:198371	XK-related protein 7	chr23:30407103-30438922	0.333378	0	0.877781	2.45625	0.635969	4.27652	0.614488	0	1.32404	0.520517	0	1.25664
NM_001012253	xkr7	XK, Kell blood group complex subunit-related	chr23:7633098-7658959	0.485492	0	1.0996	2.84059	1.02426	4.65692	0.336475	0	0.785108	0.447256	0	1.07977
NM_001012254	xk	membrane transport protein XK	chr11:29713870-29729180	0.553582	0	1.33647	1.80853	0.0825266	3.53454	0.208422	0	0.625266	0.956172	0	2.06026
NM_001012257	xkr6	XK-related protein 6	chr20:17875302-17989110	0.555221	0	1.19633	2.16305	0.601489	3.7246	0.543889	0	1.12533	0.490835	0	1.1117
NM_001012258	zgc:123035	XK-related protein 4 isoform 1	chr7:54732440-54762644	0.648728	0	1.56617	1.56586	0	3.37397	0.566746	0	1.36825	0.293244	0	0.879731
NM_001012259	xkr9	XK-related protein 9	chr24:13002568-13009443	11.734	5.94162	17.5263	35.5404	16.9801	54.1006	20.827	9.02944	32.6245	22.2912	7.32181	37.2606
NM_001012260	xrg5	XK-related protein 5	Zv8_NA2216:56996-64864	0	0	0	0	0	0	0	0	0	0	0	0
NM_001012261	xgb	x globin	chr17:2144267-2188570	0.656545	0	1.72868	5.17086	1.46396	8.87775	0.271418	0	0.814253	0	0	0
NM_001012262	crygs2	crystallin, gamma S2	chr9:27530606-27535117	0.927358	0	2.78207	6.40119	0.480099	12.3223	3.97704	0.320543	7.63353	15.2715	5.31994	25.2232
NM_001012263	fgfrl1b	fibroblast growth factor receptor-like 1b	chr14:43766175-43844172	0.774963	0.154993	1.39493	3.82816	1.70988	5.94644	1.06804	0.409482	1.7266	1.26642	0.219099	2.31374
NM_001012304	rbm39a	RNA-binding protein 39	chr11:24105239-24111275	42.6335	21.6905	63.5765	93.8395	46.1644	141.515	45.9357	19.1462	72.7251	139.082	0	279.885
NM_001012312	gsna	gelsolin	chr21:18262112-18292497	15.9445	9.21238	22.6767	38.2029	19.9878	56.4181	44.7734	21.6077	67.939	119.319	4.75692	233.88
NM_001012313	snx9	sorting nexin 9	chr17:31293461-31336952	4.44545	2.45556	6.43535	3.11361	1.21398	5.01324	6.50837	3.17841	9.83834	5.93142	2.3948	9.46805
[truncated: 12,399 more rows]
