# Supplementary material for: Two Origins of Blastemal Progenitors Define Blastemal Regeneration of Zebrafish Lower Jaw
Source: PLoS One. 2012 Sep 21;7(9):e45380. doi: 10.1371/journal.pone.0045380 (PMC3448660; doi:10.1371/journal.pone.0045380)
Supplement: Table S2 — Oligo sequences used in quantitative real-time PCR and RNA probe synthesis. (XLS) [file pone.0045380.s006.xls]

## Sheet: Sheet1
	Supplemental table 2 Oligo sequences
	Primer	sequence (5'-3')
	T7-dt15	AAA CGA CGG CCA GTG AAT TGT AAT ACG ACT CAC TAT AGG CGC T15
	sox9a-F	AGCACATCAGCTACGGTTCCTTCA
	sox9a-R	TCTGACCTCCAGCATGGGTGTAAT
	sox9b-F	ATACAGAGTACAGCGAGCAGCACA
	sox9b-R	GCGCAAGTATGTGTGTGTGTGTGT
	sox10-F	ACCAGTCACTAAAGGTCCAACCGT
	sox10-R	ACTGGTGTCAAATTGGCGTTGAGG
	pax3a-F	AGTTCCTCATCAGCCGCAATCTGA
	pax3a-R	TGTACTGGTAAGACGCCACATGG
	pax7a-F	AGTTCCTCATCAGCCGCAATCTGA
	pax7a-R	TGTACTGGTAAGACGCCACATGGT
	foxi1-F	AGGCCATCTCAACACCAACAGACT
	foxi1-R	CCAAAGTCCACACACACACTGCAT
	myod1-F	ATGACACACCAAATGCTGACGCAC
	myod1-R	ATGGTTTCCTGAGCCTGCTGTTGA
	isl1-F	ACCGCCTTGGAAAGTCCTAAGTGA
	isl1-R	GGACACGTCCTTTCGCAAACTTCA
	bmpr1aa-F	TGGGATGTTCTGGTGGATTTGGGA
	bmpr1aa-R	ACAACGGCTGTTACTGGACGAGAT
	bmp3-F	ACGAAGACAAGAACGTGGTCCTCA
	bmp3-R	AGCCTCCTGCGAAACAGTAAGGAA
	hoxa2b-F	TCTTTTGAGCAGACCATTCCA
	hoxa2b-R	CGCCGTGATGATTCTCTTTGC
	hoxa11b-F	TACGGCAGCGTGGGGAGGAA
	hoxa11b-R	CCTTTTTTTCCGTGTCTTTTGTC
	b-actin-F	GAACCCCAAAGCCAACAGG
	b-actin-R	GGCATACAGGGACAGCACAG
